# Supplementary material for: Stadium attendance demand in the men’s UEFA Champions League: Do fans value sporting contest or match quality?
Source: PLoS One. 2023 Feb 3;18(2):e0276383. doi: 10.1371/journal.pone.0276383 (PMC9897581; doi:10.1371/journal.pone.0276383)
Supplement: S1 File — This log file shows all the regressions and tests conducted on Stata by using a Tobit model with 100% stadium capacity cut-off points. (LOG) [file pone.0276383.s001.log]

--------------------------------------------------------------------------------------------------------------------------------------
      name:  <unnamed>
       log:  C:\Users\franc\OneDrive - Leeds Beckett University\Documents\Francesco organised\Research\Champions League\Attendance\New
>  dataset\re-submission log file main.log
  log type:  text
 opened on:   5 Sep 2022, 14:11:16

. use "C:\Users\franc\OneDrive - Leeds Beckett University\Documents\Francesco organised\Research\Champions League\Attendance\New datas
> et\attendance edited no final.dta"

. do "C:\Users\franc\AppData\Local\Temp\STD18d4_000000.tmp"

. reg lattendance group_stage last16 quarter semi lhometeamform_percentage lawayteamform_percentage  lincomehometeam lincomeawayteam l
> distance samecountry temperaturec rain loutcome_uncertainty competitiveintensityko competitiveintensitygs lsquad_value_home_standard
> ised lsquad_value_away_standardised
note: semi omitted because of collinearity.

      Source |       SS           df       MS      Number of obs   =     1,234
-------------+----------------------------------   F(16, 1217)     =     60.93
       Model |  150.391764        16  9.39948526   Prob > F        =    0.0000
    Residual |  187.757021     1,217  .154278571   R-squared       =    0.4448
-------------+----------------------------------   Adj R-squared   =    0.4375
       Total |  338.148786     1,233  .274248812   Root MSE        =    .39278

------------------------------------------------------------------------------------------------
                   lattendance | Coefficient  Std. err.      t    P>|t|     [95% conf. interval]
-------------------------------+----------------------------------------------------------------
                   group_stage |  -.0961127   .0714736    -1.34   0.179    -.2363379    .0441124
                        last16 |   .0076628   .0726311     0.11   0.916    -.1348332    .1501588
                       quarter |  -.0335052    .077413    -0.43   0.665    -.1853829    .1183725
                          semi |          0  (omitted)
      lhometeamform_percentage |    .361757    .139057     2.60   0.009      .088939    .6345749
      lawayteamform_percentage |   .1701847    .137347     1.24   0.216    -.0992784    .4396479
               lincomehometeam |  -.0054484   .0167346    -0.33   0.745    -.0382802    .0273834
               lincomeawayteam |   .0190536   .0166664     1.14   0.253    -.0136445    .0517516
                     ldistance |  -.0056575   .0188565    -0.30   0.764    -.0426523    .0313372
                   samecountry |  -.0520593   .1080073    -0.48   0.630    -.2639604    .1598418
                  temperaturec |   .0032698   .0016816     1.94   0.052    -.0000295     .006569
                          rain |   .0204058   .0384446     0.53   0.596    -.0550193    .0958309
          loutcome_uncertainty |    .257792   .0764355     3.37   0.001     .1078321    .4077519
        competitiveintensityko |  -.0124474   .0208186    -0.60   0.550    -.0532917     .028397
        competitiveintensitygs |   .0272295   .0763104     0.36   0.721    -.1224851     .176944
lsquad_value_home_standardised |   1.201181   .0547427    21.94   0.000      1.09378    1.308581
lsquad_value_away_standardised |   .2878411   .0551997     5.21   0.000     .1795439    .3961382
                         _cons |   8.278343   .3833699    21.59   0.000     7.526204    9.030482
------------------------------------------------------------------------------------------------

. 
. vif

    Variable |       VIF       1/VIF  
-------------+----------------------
 group_stage |      7.17    0.139516
      last16 |      4.76    0.210016
     quarter |      2.91    0.344110
   ldistance |      1.64    0.608793
l~away_sta~d |      1.55    0.646493
l~home_sta~d |      1.53    0.654399
 samecountry |      1.41    0.706944
competitiv~o |      1.38    0.723300
lincomehom~m |      1.37    0.732434
lincomeawa~m |      1.35    0.742761
loutcome_u~y |      1.24    0.808702
lawayteamf~e |      1.21    0.823872
lhometeamf~e |      1.19    0.838237
temperaturec |      1.12    0.891050
competitiv~s |      1.03    0.968162
        rain |      1.01    0.993230
-------------+----------------------
    Mean VIF |      1.99

. 
. reg lattendance group_stage last16 quarter semi  lhometeamform_percentage lawayteamform_percentage  lincomehometeam lincomeawayteam 
> ldistance samecountry temperaturec rain loutcome_uncertainty competitiveintensityko competitiveintensitygs  bd_w
note: semi omitted because of collinearity.

      Source |       SS           df       MS      Number of obs   =     1,234
-------------+----------------------------------   F(15, 1218)     =     26.71
       Model |  83.6884608        15  5.57923072   Prob > F        =    0.0000
    Residual |  254.460325     1,218  .208916523   R-squared       =    0.2475
-------------+----------------------------------   Adj R-squared   =    0.2382
       Total |  338.148786     1,233  .274248812   Root MSE        =    .45707

------------------------------------------------------------------------------------------
             lattendance | Coefficient  Std. err.      t    P>|t|     [95% conf. interval]
-------------------------+----------------------------------------------------------------
             group_stage |  -.3514771   .0816133    -4.31   0.000    -.5115953   -.1913588
                  last16 |  -.1118003   .0844209    -1.32   0.186    -.2774268    .0538263
                 quarter |   -.112692   .0902194    -1.25   0.212    -.2896947    .0643107
                    semi |          0  (omitted)
lhometeamform_percentage |   1.003106   .1578737     6.35   0.000     .6933718    1.312841
lawayteamform_percentage |   .1945214   .1540957     1.26   0.207    -.1078011    .4968439
         lincomehometeam |   .1105215   .0185613     5.95   0.000     .0741057    .1469372
         lincomeawayteam |   .0498502   .0184758     2.70   0.007     .0136022    .0860981
               ldistance |  -.0147854   .0219387    -0.67   0.500    -.0578272    .0282564
             samecountry |  -.0060948   .1260765    -0.05   0.961     -.253446    .2412565
            temperaturec |    .004795   .0019525     2.46   0.014     .0009643    .0086256
                    rain |  -.0168697   .0446932    -0.38   0.706    -.1045538    .0708145
    loutcome_uncertainty |   .5178579   .0842689     6.15   0.000     .3525297    .6831861
  competitiveintensityko |   .0084601   .0241887     0.35   0.727     -.038996    .0559162
  competitiveintensitygs |   .0430152    .088855     0.48   0.628    -.1313106     .217341
                    bd_w |     .31218   .0479006     6.52   0.000     .2182033    .4061568
                   _cons |   7.941569    .445766    17.82   0.000     7.067015    8.816124
------------------------------------------------------------------------------------------

. 
. vif

    Variable |       VIF       1/VIF  
-------------+----------------------
 group_stage |      6.90    0.144897
      last16 |      4.75    0.210506
     quarter |      2.91    0.343077
   ldistance |      1.64    0.609026
 samecountry |      1.42    0.702570
competitiv~o |      1.38    0.725547
lincomehom~m |      1.24    0.806206
lincomeawa~m |      1.22    0.818452
lhometeamf~e |      1.14    0.880642
lawayteamf~e |      1.13    0.886307
temperaturec |      1.12    0.895043
loutcome_u~y |      1.11    0.900972
        bd_w |      1.08    0.923942
competitiv~s |      1.03    0.966984
        rain |      1.00    0.995190
-------------+----------------------
    Mean VIF |      1.94

. 
. reg lattendance group_stage last16 quarter semi  lhometeamform_percentage lawayteamform_percentage  lincomehometeam lincomeawayteam 
> ldistance samecountry temperaturec rain loutcome_uncertainty competitiveintensityko competitiveintensitygs  bd_3
note: semi omitted because of collinearity.

      Source |       SS           df       MS      Number of obs   =     1,234
-------------+----------------------------------   F(15, 1218)     =     29.46
       Model |  90.0306509        15  6.00204339   Prob > F        =    0.0000
    Residual |  248.118135     1,218   .20370947   R-squared       =    0.2662
-------------+----------------------------------   Adj R-squared   =    0.2572
       Total |  338.148786     1,233  .274248812   Root MSE        =    .45134

------------------------------------------------------------------------------------------
             lattendance | Coefficient  Std. err.      t    P>|t|     [95% conf. interval]
-------------------------+----------------------------------------------------------------
             group_stage |  -.3023933   .0810625    -3.73   0.000     -.461431   -.1433556
                  last16 |  -.0727938   .0836446    -0.87   0.384    -.2368972    .0913095
                 quarter |  -.0880537   .0891682    -0.99   0.324     -.262994    .0868867
                    semi |          0  (omitted)
lhometeamform_percentage |   .9616684    .156047     6.16   0.000     .6555177    1.267819
lawayteamform_percentage |   .1103185   .1528385     0.72   0.471    -.1895374    .4101743
         lincomehometeam |   .1075667   .0183192     5.87   0.000     .0716261    .1435073
         lincomeawayteam |   .0453964   .0182462     2.49   0.013      .009599    .0811938
               ldistance |  -.0197768   .0216746    -0.91   0.362    -.0623004    .0227469
             samecountry |  -.0257321   .1244502    -0.21   0.836    -.2698926    .2184284
            temperaturec |   .0043528   .0019294     2.26   0.024     .0005676     .008138
                    rain |  -.0110785   .0441373    -0.25   0.802     -.097672     .075515
    loutcome_uncertainty |    .465099     .08374     5.55   0.000     .3008083    .6293897
  competitiveintensityko |   .0057892   .0238896     0.24   0.809    -.0410801    .0526584
  competitiveintensitygs |   .0323627   .0876939     0.37   0.712    -.1396852    .2044106
                    bd_3 |   .2044771   .0236593     8.64   0.000     .1580596    .2508947
                   _cons |    8.12641   .4405258    18.45   0.000     7.262136    8.990683
------------------------------------------------------------------------------------------

. 
. vif

    Variable |       VIF       1/VIF  
-------------+----------------------
 group_stage |      6.98    0.143212
      last16 |      4.78    0.209087
     quarter |      2.92    0.342460
   ldistance |      1.64    0.608407
 samecountry |      1.42    0.703081
competitiv~o |      1.38    0.725290
lincomehom~m |      1.24    0.807034
lincomeawa~m |      1.22    0.818269
        bd_3 |      1.14    0.875598
lawayteamf~e |      1.14    0.878493
lhometeamf~e |      1.14    0.878915
loutcome_u~y |      1.12    0.889647
temperaturec |      1.12    0.893802
competitiv~s |      1.03    0.968015
        rain |      1.01    0.994983
-------------+----------------------
    Mean VIF |      1.95

. 
. reg lattendance group_stage last16 quarter semi  lhometeamform_percentage lawayteamform_percentage  lincomehometeam lincomeawayteam 
> ldistance samecountry temperaturec rain loutcome_uncertainty competitiveintensityko competitiveintensitygs   bd_10
note: semi omitted because of collinearity.

      Source |       SS           df       MS      Number of obs   =     1,234
-------------+----------------------------------   F(15, 1218)     =     30.29
       Model |  91.8767181        15  6.12511454   Prob > F        =    0.0000
    Residual |  246.272068     1,218  .202193816   R-squared       =    0.2717
-------------+----------------------------------   Adj R-squared   =    0.2627
       Total |  338.148786     1,233  .274248812   Root MSE        =    .44966

------------------------------------------------------------------------------------------
             lattendance | Coefficient  Std. err.      t    P>|t|     [95% conf. interval]
-------------------------+----------------------------------------------------------------
             group_stage |  -.2855954   .0809505    -3.53   0.000    -.4444133   -.1267774
                  last16 |  -.0663334   .0833353    -0.80   0.426    -.2298301    .0971633
                 quarter |  -.0921478    .088737    -1.04   0.299     -.266242    .0819464
                    semi |          0  (omitted)
lhometeamform_percentage |   .9273774   .1556736     5.96   0.000     .6219592    1.232796
lawayteamform_percentage |   .0956606   .1523408     0.63   0.530    -.2032189    .3945401
         lincomehometeam |   .0999806   .0182646     5.47   0.000     .0641469    .1358142
         lincomeawayteam |    .037096   .0182165     2.04   0.042     .0013568    .0728353
               ldistance |  -.0202047    .021594    -0.94   0.350    -.0625704    .0221609
             samecountry |  -.0415306   .1240901    -0.33   0.738    -.2849846    .2019234
            temperaturec |     .00436   .0019219     2.27   0.023     .0005893    .0081307
                    rain |  -.0060774   .0439831    -0.14   0.890    -.0923683    .0802136
    loutcome_uncertainty |   .4579668    .083434     5.49   0.000     .2942765    .6216571
  competitiveintensityko |   .0062041   .0237969     0.26   0.794    -.0404834    .0528916
  competitiveintensitygs |   .0291817   .0873628     0.33   0.738    -.1422167      .20058
                   bd_10 |   .1049063   .0114201     9.19   0.000     .0825009    .1273116
                   _cons |   8.303387   .4400121    18.87   0.000     7.440121    9.166652
------------------------------------------------------------------------------------------

. 
. vif

    Variable |       VIF       1/VIF  
-------------+----------------------
 group_stage |      7.02    0.142540
      last16 |      4.78    0.209074
     quarter |      2.91    0.343224
   ldistance |      1.64    0.608394
 samecountry |      1.42    0.701906
competitiv~o |      1.38    0.725510
lincomehom~m |      1.24    0.805820
lincomeawa~m |      1.23    0.814825
       bd_10 |      1.19    0.838485
lhometeamf~e |      1.14    0.876565
lawayteamf~e |      1.14    0.877663
loutcome_u~y |      1.12    0.889517
temperaturec |      1.12    0.894012
competitiv~s |      1.03    0.968109
        rain |      1.01    0.994517
-------------+----------------------
    Mean VIF |      1.96

. 
. reg lattendance group_stage last16 quarter semi  lhometeamform_percentage lawayteamform_percentage  lincomehometeam lincomeawayteam 
> ldistance samecountry temperaturec rain loutcome_uncertainty competitiveintensityko competitiveintensitygs   bd_w_1
note: semi omitted because of collinearity.

      Source |       SS           df       MS      Number of obs   =     1,234
-------------+----------------------------------   F(15, 1218)     =     25.17
       Model |  80.0223266        15  5.33482177   Prob > F        =    0.0000
    Residual |  258.126459     1,218  .211926485   R-squared       =    0.2366
-------------+----------------------------------   Adj R-squared   =    0.2272
       Total |  338.148786     1,233  .274248812   Root MSE        =    .46035

------------------------------------------------------------------------------------------
             lattendance | Coefficient  Std. err.      t    P>|t|     [95% conf. interval]
-------------------------+----------------------------------------------------------------
             group_stage |   -.357655   .0826007    -4.33   0.000    -.5197104   -.1955996
                  last16 |  -.1221776   .0851718    -1.43   0.152    -.2892774    .0449222
                 quarter |   -.127878   .0908345    -1.41   0.159    -.3060875    .0503316
                    semi |          0  (omitted)
lhometeamform_percentage |   1.010798   .1590033     6.36   0.000     .6988471    1.322748
lawayteamform_percentage |   .1988295    .155391     1.28   0.201    -.1060343    .5036933
         lincomehometeam |   .1060276   .0186849     5.67   0.000     .0693694    .1426859
         lincomeawayteam |   .0488978   .0186074     2.63   0.009     .0123918    .0854039
               ldistance |  -.0133738   .0220955    -0.61   0.545    -.0567232    .0299756
             samecountry |    .051721   .1264803     0.41   0.683    -.1964224    .2998644
            temperaturec |   .0046303   .0019681     2.35   0.019     .0007692    .0084915
                    rain |  -.0086821   .0450422    -0.19   0.847     -.097051    .0796868
    loutcome_uncertainty |   .5458696   .0846091     6.45   0.000     .3798738    .7118653
  competitiveintensityko |   .0100623   .0243601     0.41   0.680    -.0377301    .0578547
  competitiveintensitygs |   .0130489   .0894592     0.15   0.884    -.1624623    .1885602
                  bd_w_1 |   .2114369   .0426539     4.96   0.000     .1277537    .2951201
                   _cons |   7.981612     .44895    17.78   0.000     7.100811    8.862413
------------------------------------------------------------------------------------------

. 
. vif

    Variable |       VIF       1/VIF  
-------------+----------------------
 group_stage |      6.97    0.143492
      last16 |      4.77    0.209790
     quarter |      2.91    0.343323
   ldistance |      1.64    0.609064
 samecountry |      1.41    0.708149
competitiv~o |      1.38    0.725679
lincomehom~m |      1.24    0.807038
lincomeawa~m |      1.22    0.818546
lhometeamf~e |      1.14    0.880683
lawayteamf~e |      1.13    0.884150
temperaturec |      1.12    0.893635
loutcome_u~y |      1.10    0.906617
      bd_w_1 |      1.10    0.910474
competitiv~s |      1.03    0.967710
        rain |      1.01    0.993943
-------------+----------------------
    Mean VIF |      1.94

. 
. reg lattendance group_stage last16 quarter semi  lhometeamform_percentage lawayteamform_percentage  lincomehometeam lincomeawayteam 
> ldistance samecountry temperaturec rain loutcome_uncertainty competitiveintensityko competitiveintensitygs  bd_3_1
note: semi omitted because of collinearity.

      Source |       SS           df       MS      Number of obs   =     1,234
-------------+----------------------------------   F(15, 1218)     =     28.97
       Model |  88.9177053        15  5.92784702   Prob > F        =    0.0000
    Residual |   249.23108     1,218  .204623219   R-squared       =    0.2630
-------------+----------------------------------   Adj R-squared   =    0.2539
       Total |  338.148786     1,233  .274248812   Root MSE        =    .45235

------------------------------------------------------------------------------------------
             lattendance | Coefficient  Std. err.      t    P>|t|     [95% conf. interval]
-------------------------+----------------------------------------------------------------
             group_stage |  -.2772135   .0819789    -3.38   0.001    -.4380489    -.116378
                  last16 |   -.059615   .0841628    -0.71   0.479    -.2247351    .1055052
                 quarter |  -.0884027   .0894036    -0.99   0.323    -.2638049    .0869995
                    semi |          0  (omitted)
lhometeamform_percentage |   .9609832   .1564186     6.14   0.000     .6541034    1.267863
lawayteamform_percentage |   .1152437   .1531925     0.75   0.452    -.1853067    .4157942
         lincomehometeam |   .1085677   .0183614     5.91   0.000     .0725441    .1445912
         lincomeawayteam |    .045139   .0182879     2.47   0.014     .0092596    .0810183
               ldistance |  -.0179946   .0217178    -0.83   0.408     -.060603    .0246139
             samecountry |   .0229856   .1243576     0.18   0.853    -.2209933    .2669645
            temperaturec |   .0042726   .0019343     2.21   0.027     .0004778    .0080675
                    rain |  -.0056507   .0442511    -0.13   0.898    -.0924676    .0811662
    loutcome_uncertainty |   .4635653    .084042     5.52   0.000     .2986822    .6284484
  competitiveintensityko |   .0078223   .0239358     0.33   0.744    -.0391376    .0547823
  competitiveintensitygs |   .0002089   .0879252     0.00   0.998    -.1722926    .1727105
                  bd_3_1 |   .1995169   .0240327     8.30   0.000     .1523668    .2466671
                   _cons |   8.081832   .4413457    18.31   0.000     7.215949    8.947714
------------------------------------------------------------------------------------------

. 
. vif

    Variable |       VIF       1/VIF  
-------------+----------------------
 group_stage |      7.11    0.140656
      last16 |      4.82    0.207446
     quarter |      2.92    0.342187
   ldistance |      1.64    0.608707
 samecountry |      1.41    0.707287
competitiv~o |      1.38    0.725731
lincomehom~m |      1.24    0.806928
lincomeawa~m |      1.22    0.818188
      bd_3_1 |      1.18    0.847360
lawayteamf~e |      1.14    0.878360
lhometeamf~e |      1.14    0.878668
loutcome_u~y |      1.13    0.887227
temperaturec |      1.12    0.893250
competitiv~s |      1.03    0.967249
        rain |      1.01    0.994309
-------------+----------------------
    Mean VIF |      1.97

. 
. reg lattendance group_stage last16 quarter semi  lhometeamform_percentage lawayteamform_percentage  lincomehometeam lincomeawayteam 
> ldistance samecountry temperaturec rain loutcome_uncertainty competitiveintensityko competitiveintensitygs   bd_10_1
note: semi omitted because of collinearity.

      Source |       SS           df       MS      Number of obs   =     1,234
-------------+----------------------------------   F(15, 1218)     =     31.15
       Model |  93.7496705        15  6.24997803   Prob > F        =    0.0000
    Residual |  244.399115     1,218  .200656088   R-squared       =    0.2772
-------------+----------------------------------   Adj R-squared   =    0.2683
       Total |  338.148786     1,233  .274248812   Root MSE        =    .44795

------------------------------------------------------------------------------------------
             lattendance | Coefficient  Std. err.      t    P>|t|     [95% conf. interval]
-------------------------+----------------------------------------------------------------
             group_stage |  -.2242763   .0818939    -2.74   0.006     -.384945   -.0636076
                  last16 |  -.0285343   .0835644    -0.34   0.733    -.1924805    .1354119
                 quarter |   -.088792   .0883907    -1.00   0.315    -.2622069    .0846229
                    semi |          0  (omitted)
lhometeamform_percentage |    .953105   .1548747     6.15   0.000     .6492543    1.256956
lawayteamform_percentage |   .0562645   .1521694     0.37   0.712    -.2422787    .3548077
         lincomehometeam |   .0974799   .0182051     5.35   0.000     .0617631    .1331967
         lincomeawayteam |   .0335437   .0181702     1.85   0.065    -.0021046    .0691919
               ldistance |  -.0209191    .021513    -0.97   0.331    -.0631259    .0212876
             samecountry |   .0367278   .1230633     0.30   0.765    -.2047117    .2781673
            temperaturec |   .0040835   .0019158     2.13   0.033     .0003249     .007842
                    rain |    .004033   .0438521     0.09   0.927    -.0820009     .090067
    loutcome_uncertainty |   .4595182   .0829875     5.54   0.000     .2967039    .6223324
  competitiveintensityko |   .0092388   .0236964     0.39   0.697    -.0372515    .0557292
  competitiveintensitygs |  -.0070855   .0870813    -0.08   0.935    -.1779315    .1637605
                 bd_10_1 |   .1150889   .0118476     9.71   0.000      .091845    .1383328
                   _cons |   8.325834   .4383753    18.99   0.000      7.46578    9.185889
------------------------------------------------------------------------------------------

. 
. vif

    Variable |       VIF       1/VIF  
-------------+----------------------
 group_stage |      7.24    0.138216
      last16 |      4.85    0.206348
     quarter |      2.91    0.343288
   ldistance |      1.64    0.608322
 samecountry |      1.41    0.708240
competitiv~o |      1.38    0.726112
     bd_10_1 |      1.27    0.785414
lincomehom~m |      1.24    0.804932
lincomeawa~m |      1.23    0.812760
lawayteamf~e |      1.15    0.872952
lhometeamf~e |      1.14    0.878897
loutcome_u~y |      1.12    0.892277
temperaturec |      1.12    0.892942
competitiv~s |      1.03    0.966968
        rain |      1.01    0.992859
-------------+----------------------
    Mean VIF |      1.98

. 
. *breush-pagan test
. 
. reg lattendance group_stage last16 quarter semi  lhometeamform_percentage lawayteamform_percentage  lincomehometeam lincomeawayteam 
> ldistance samecountry temperaturec rain loutcome_uncertainty competitiveintensityko competitiveintensitygs lsquad_value_home_standar
> dised lsquad_value_away_standardised  i.hometeamcode i.season
note: semi omitted because of collinearity.

      Source |       SS           df       MS      Number of obs   =     1,234
-------------+----------------------------------   F(120, 1113)    =     51.06
       Model |  286.163173       120  2.38469311   Prob > F        =    0.0000
    Residual |  51.9856126     1,113  .046707648   R-squared       =    0.8463
-------------+----------------------------------   Adj R-squared   =    0.8297
       Total |  338.148786     1,233  .274248812   Root MSE        =    .21612

------------------------------------------------------------------------------------------------
                   lattendance | Coefficient  Std. err.      t    P>|t|     [95% conf. interval]
-------------------------------+----------------------------------------------------------------
                   group_stage |  -.0533045   .0403046    -1.32   0.186    -.1323861    .0257772
                        last16 |   .0258827   .0411278     0.63   0.529    -.0548141    .1065795
                       quarter |   .0035706   .0431536     0.08   0.934     -.081101    .0882422
                          semi |          0  (omitted)
      lhometeamform_percentage |   .1109056   .0900041     1.23   0.218    -.0656912    .2875024
      lawayteamform_percentage |  -.0044905   .0827938    -0.05   0.957    -.1669399     .157959
               lincomehometeam |   .5256686   .0923409     5.69   0.000     .3444868    .7068504
               lincomeawayteam |   .0180308    .009737     1.85   0.064    -.0010742    .0371358
                     ldistance |  -.0030191   .0117989    -0.26   0.798    -.0261697    .0201315
                   samecountry |   .0155942   .0628717     0.25   0.804    -.1077662    .1389547
                  temperaturec |   .0030483    .001154     2.64   0.008     .0007841    .0053126
                          rain |    .013565   .0221228     0.61   0.540    -.0298421    .0569721
          loutcome_uncertainty |   .0715531   .0464183     1.54   0.123    -.0195241    .1626303
        competitiveintensityko |  -.0032112   .0116984    -0.27   0.784    -.0261646    .0197421
        competitiveintensitygs |  -.0630619   .0443045    -1.42   0.155    -.1499917    .0238679
lsquad_value_home_standardised |  -.0249533   .1326183    -0.19   0.851    -.2851634    .2352569
lsquad_value_away_standardised |   .2427187   .0320667     7.57   0.000     .1798007    .3056366
                               |
                  hometeamcode |
                            2  |   .8596105   .1439033     5.97   0.000     .5772581    1.141963
                            3  |    .741975    .188975     3.93   0.000     .3711876    1.112762
                            4  |   .4625392   .1458769     3.17   0.002     .1763146    .7487639
                            5  |  -.4010097   .1474729    -2.72   0.007    -.6903659   -.1116535
                            6  |    .115069   .1534142     0.75   0.453    -.1859448    .4160827
                            7  |   .7983175   .1443333     5.53   0.000     .5151214    1.081514
                            8  |  -1.437506   .1889684    -7.61   0.000    -1.808281   -1.066732
                            9  |   .7685335    .140973     5.45   0.000     .4919307    1.045136
                           10  |   1.039833   .1840648     5.65   0.000     .6786798    1.400986
                           11  |   .8334206   .1439902     5.79   0.000     .5508978    1.115943
                           12  |   .1708192   .1896718     0.90   0.368    -.2013354    .5429738
                           13  |   -.123838   .1835458    -0.67   0.500    -.4839727    .2362967
                           14  |   .8348879   .2342481     3.56   0.000     .3752702    1.294506
                           15  |   .1342072   .1379051     0.97   0.331    -.1363761    .4047905
                           16  |    .803104   .1511161     5.31   0.000     .5065994    1.099609
                           17  |   1.041507   .1848245     5.64   0.000     .6788636    1.404151
                           18  |   .3792245   .1673205     2.27   0.024     .0509254    .7075235
                           19  |   1.163261   .1385739     8.39   0.000     .8913651    1.435156
                           20  |   .8646814   .1581936     5.47   0.000     .5542901    1.175073
                           21  |  -.0233334   .1829996    -0.13   0.899    -.3823966    .3357297
                           22  |   .8506319    .231624     3.67   0.000      .396163    1.305101
                           23  |   .9885992   .1420782     6.96   0.000      .709828     1.26737
                           24  |   .1893773   .1913727     0.99   0.323    -.1861146    .5648693
                           25  |   .3961601   .1532254     2.59   0.010     .0955169    .6968033
                           26  |   .0623252   .1552231     0.40   0.688    -.2422377    .3668881
                           27  |   .5987489   .1605216     3.73   0.000     .2837898    .9137079
                           28  |   1.361554   .2311894     5.89   0.000     .9079378     1.81517
                           29  |  -.1496682   .1594597    -0.94   0.348    -.4625437    .1632073
                           30  |   1.409048   .1636921     8.61   0.000     1.087868    1.730228
                           31  |    .243917    .141014     1.73   0.084    -.0327662    .5206001
                           32  |   1.341087   .2215276     6.05   0.000     .9064279    1.775745
                           33  |   .1265395   .1570751     0.81   0.421    -.1816571    .4347361
                           34  |    .980992   .1589457     6.17   0.000      .669125    1.292859
                           35  |   1.069025   .1419432     7.53   0.000     .7905186    1.347532
                           36  |   .8383485   .1879764     4.46   0.000     .4695205    1.207176
                           37  |   .5062704   .2589959     1.95   0.051    -.0019049    1.014446
                           38  |   .0273931    .172669     0.16   0.874    -.3114003    .3661865
                           39  |   .6232354   .1989392     3.13   0.002     .2328973    1.013573
                           40  |   .6205884   .1793077     3.46   0.001     .2687691    .9724077
                           41  |   .5334688    .173754     3.07   0.002     .1925465    .8743911
                           42  |   1.006042   .2403911     4.19   0.000     .5343716    1.477713
                           43  |   .5948768   .1807865     3.29   0.001      .240156    .9495976
                           44  |    1.48584   .2295841     6.47   0.000     1.035373    1.936306
                           45  |   .9063038   .2284141     3.97   0.000      .458133    1.354475
                           46  |   1.183291   .1783987     6.63   0.000     .8332554    1.533327
                           47  |  -.4453337   .1843475    -2.42   0.016    -.8070414   -.0836259
                           48  |   .8286029   .1498505     5.53   0.000     .5345816    1.122624
                           49  |   .6697681   .1462387     4.58   0.000     .3828335    .9567027
                           50  |  -.1439363   .1694169    -0.85   0.396    -.4763487    .1884762
                           51  |    .455556   .2049433     2.22   0.026     .0534373    .8576747
                           52  |   .1042583   .1827092     0.57   0.568    -.2542349    .4627516
                           53  |   .5825185   .1663722     3.50   0.000       .25608    .9089569
                           54  |   .5517223   .1696615     3.25   0.001     .2188297    .8846148
                           55  |   .8816499   .1507688     5.85   0.000     .5858269    1.177473
                           56  |   .2050159   .1965233     1.04   0.297    -.1805819    .5906137
                           57  |   .3127614   .1844121     1.70   0.090    -.0490732     .674596
                           58  |   .3415066   .1832952     1.86   0.063    -.0181364    .7011496
                           59  |   .5768357   .1812045     3.18   0.001     .2212948    .9323766
                           60  |  -.0760915   .1569906    -0.48   0.628    -.3841223    .2319394
                           61  |   .6217426   .1490846     4.17   0.000      .329224    .9142612
                           62  |     1.1284    .146851     7.68   0.000     .8402639    1.416536
                           63  |   -.202422   .1699139    -1.19   0.234    -.5358096    .1309656
                           64  |   .3786262   .1856943     2.04   0.042     .0142759    .7429766
                           65  |   .9727621   .1633898     5.95   0.000     .6521754    1.293349
                           66  |   .8969438   .1441872     6.22   0.000     .6140345    1.179853
                           67  |   1.422561   .2613889     5.44   0.000     .9096905    1.935431
                           68  |  -.0338478   .1813365    -0.19   0.852    -.3896477     .321952
                           69  |   .7499153   .1578474     4.75   0.000     .4402032    1.059627
                           70  |   .7192141   .1398361     5.14   0.000      .444842    .9935862
                           71  |   .7524999   .1448839     5.19   0.000     .4682235    1.036776
                           72  |   .5537039   .2554494     2.17   0.030     .0524872    1.054921
                           73  |    1.18632   .1962859     6.04   0.000     .8011881    1.571452
                           74  |   .2690957   .1574632     1.71   0.088    -.0398625    .5780539
                           75  |   .9315662   .2232844     4.17   0.000     .4934603    1.369672
                           76  |   .3775838   .1441274     2.62   0.009     .0947918    .6603758
                           77  |   2.206476   .2896235     7.62   0.000     1.638207    2.774746
                           78  |   .7635019    .156261     4.89   0.000     .4569025    1.070101
                           79  |   .8181635   .1832434     4.46   0.000      .458622    1.177705
                           80  |   1.285213   .1597084     8.05   0.000     .9718495    1.598577
                           81  |   .4641788   .1832428     2.53   0.011     .1046385    .8237191
                           82  |    .949637   .1630078     5.83   0.000     .6297998    1.269474
                           83  |   2.092519   .2990463     7.00   0.000     1.505761    2.679277
                           84  |   1.277913   .1697878     7.53   0.000      .944773    1.611054
                           85  |   .0759325   .1870656     0.41   0.685    -.2911086    .4429735
                           86  |   .9167866   .1567761     5.85   0.000     .6091765    1.224397
                           87  |    .497573   .1859159     2.68   0.008     .1327879    .8623581
                           88  |   .5441895   .1690403     3.22   0.001      .212516     .875863
                           89  |   .6726996   .1485966     4.53   0.000     .3811385    .9642606
                           90  |   1.040843   .2562954     4.06   0.000     .5379667     1.54372
                           91  |   .2334909   .1821647     1.28   0.200     -.123934    .5909158
                           92  |    .773807    .155272     4.98   0.000     .4691482    1.078466
                           93  |   .1240746   .1880218     0.66   0.509    -.2448424    .4929917
                           94  |   .2949734   .1805495     1.63   0.103    -.0592823    .6492291
                           95  |  -.6226921   .1909688    -3.26   0.001    -.9973917   -.2479926
                           96  |  -.3111849   .1591794    -1.95   0.051    -.6235104    .0011407
                               |
                        season |
                            2  |  -.0532445    .033529    -1.59   0.113    -.1190317    .0125426
                            3  |   .0332644   .0320446     1.04   0.299    -.0296102     .096139
                            4  |  -.0118738   .0329266    -0.36   0.718     -.076479    .0527315
                            5  |  -.0544764   .0322219    -1.69   0.091     -.117699    .0087462
                            6  |  -.0404392   .0325049    -1.24   0.214     -.104217    .0233386
                            7  |  -.0241745   .0322618    -0.75   0.454    -.0874754    .0391263
                            8  |  -.0045086   .0334649    -0.13   0.893      -.07017    .0611528
                            9  |  -.0104041    .033281    -0.31   0.755    -.0757046    .0548964
                           10  |   .0751915   .0338683     2.22   0.027     .0087385    .1416444
                               |
                         _cons |   3.874299   1.018945     3.80   0.000      1.87503    5.873568
------------------------------------------------------------------------------------------------

. 
. estat hettest

Breusch–Pagan/Cook–Weisberg test for heteroskedasticity 
Assumption: Normal error terms
Variable: Fitted values of lattendance

H0: Constant variance

    chi2(1) = 205.24
Prob > chi2 = 0.0000

. 
. reg lattendance group_stage last16 quarter semi  lhometeamform_percentage lawayteamform_percentage  lincomehometeam lincomeawayteam 
> ldistance samecountry temperaturec rain loutcome_uncertainty competitiveintensityko competitiveintensitygs  bd_w i.hometeamcode i.se
> ason
note: semi omitted because of collinearity.

      Source |       SS           df       MS      Number of obs   =     1,234
-------------+----------------------------------   F(119, 1114)    =     48.83
       Model |  283.747384       119   2.3844318   Prob > F        =    0.0000
    Residual |   54.401402     1,114  .048834293   R-squared       =    0.8391
-------------+----------------------------------   Adj R-squared   =    0.8219
       Total |  338.148786     1,233  .274248812   Root MSE        =    .22098

------------------------------------------------------------------------------------------
             lattendance | Coefficient  Std. err.      t    P>|t|     [95% conf. interval]
-------------------------+----------------------------------------------------------------
             group_stage |    -.08744   .0409647    -2.13   0.033    -.1678166   -.0070634
                  last16 |   .0127974   .0420986     0.30   0.761    -.0698041    .0953989
                 quarter |   .0033624   .0442198     0.08   0.939    -.0834011    .0901258
                    semi |          0  (omitted)
lhometeamform_percentage |   .1638636   .0918853     1.78   0.075    -.0164242    .3441513
lawayteamform_percentage |   .1680858   .0809851     2.08   0.038     .0091854    .3269863
         lincomehometeam |   .5344534    .093863     5.69   0.000     .3502852    .7186216
         lincomeawayteam |   .0418507   .0094857     4.41   0.000     .0232389    .0604625
               ldistance |  -.0024299   .0120643    -0.20   0.840    -.0261011    .0212413
             samecountry |   .0140317   .0645126     0.22   0.828    -.1125482    .1406117
            temperaturec |    .002868   .0011798     2.43   0.015     .0005532    .0051828
                    rain |   .0084559   .0226185     0.37   0.709    -.0359239    .0528356
    loutcome_uncertainty |  -.0261726   .0455058    -0.58   0.565    -.1154593    .0631141
  competitiveintensityko |  -.0044118   .0119606    -0.37   0.712    -.0278797     .019056
  competitiveintensitygs |  -.0568028   .0453032    -1.25   0.210    -.1456921    .0320865
                    bd_w |   .0602344   .0260848     2.31   0.021     .0090536    .1114153
                         |
            hometeamcode |
                      2  |   .8102815   .1401762     5.78   0.000     .5352425    1.085321
                      3  |   .7230421   .1928318     3.75   0.000     .3446875    1.101397
                      4  |   .4472002   .1490564     3.00   0.003     .1547373    .7396631
                      5  |  -.4275662   .1504936    -2.84   0.005    -.7228491   -.1322833
                      6  |   .1268714   .1561573     0.81   0.417    -.1795243     .433267
                      7  |   .7472401   .1396647     5.35   0.000     .4732045    1.021276
                      8  |  -1.488558   .1930507    -7.71   0.000    -1.867341   -1.109774
                      9  |   .7430026   .1395996     5.32   0.000     .4690948     1.01691
                     10  |   1.017099   .1881448     5.41   0.000     .6479413    1.386257
                     11  |   .7893089   .1388742     5.68   0.000     .5168244    1.061793
                     12  |   .1878615   .1938839     0.97   0.333    -.1925573    .5682804
                     13  |  -.1588779   .1876256    -0.85   0.397    -.5270174    .2092616
                     14  |   .8414817   .2396243     3.51   0.000     .3713158    1.311648
                     15  |    .098713    .140207     0.70   0.482    -.1763866    .3738126
                     16  |   .7563494   .1428581     5.29   0.000     .4760481    1.036651
                     17  |   1.005413   .1881714     5.34   0.000     .6362032    1.374624
                     18  |   .3152162   .1702159     1.85   0.064    -.0187637    .6491961
                     19  |   1.134118   .1373264     8.26   0.000     .8646706    1.403566
                     20  |   .8688247   .1615788     5.38   0.000     .5517916    1.185858
                     21  |  -.0085984   .1856573    -0.05   0.963    -.3728759     .355679
                     22  |   .8381866   .2368437     3.54   0.000     .3734766    1.302897
                     23  |   .9759525     .14506     6.73   0.000     .6913309    1.260574
                     24  |   .1691211    .195648     0.86   0.388    -.2147589    .5530011
                     25  |   .3382447   .1391941     2.43   0.015     .0651325    .6113569
                     26  |    .028915    .158248     0.18   0.855    -.2815827    .3394128
                     27  |   .5678207   .1633275     3.48   0.001     .2473566    .8882848
                     28  |    1.38907    .236274     5.88   0.000     .9254779    1.852662
                     29  |  -.1528105   .1629924    -0.94   0.349    -.4726172    .1669962
                     30  |    1.33876   .1409142     9.50   0.000     1.062273    1.615247
                     31  |    .218396   .1430088     1.53   0.127    -.0622009    .4989928
                     32  |   1.318383   .2252638     5.85   0.000     .8763935    1.760372
                     33  |   .1114987   .1586075     0.70   0.482    -.1997043    .4227018
                     34  |   .9434164   .1608886     5.86   0.000     .6277376    1.259095
                     35  |   1.028761   .1438668     7.15   0.000     .7464803    1.311041
                     36  |   .8015047   .1920788     4.17   0.000     .4246277    1.178382
                     37  |   .4832742   .2649066     1.82   0.068     -.036498    1.003046
                     38  |   .0225298   .1764621     0.13   0.898    -.3237058    .3687653
                     39  |   .5699603   .1993806     2.86   0.004     .1787564    .9611642
                     40  |   .6261504   .1832898     3.42   0.001     .2665183    .9857825
                     41  |   .4838966   .1741815     2.78   0.006     .1421359    .8256574
                     42  |   .9970739   .2457921     4.06   0.000     .5148063    1.479342
                     43  |   .5950924   .1836588     3.24   0.001     .2347361    .9554486
                     44  |   1.528648   .2346713     6.51   0.000     1.068201    1.989096
                     45  |   .9213311    .233221     3.95   0.000     .4637291    1.378933
                     46  |   1.159756   .1808829     6.41   0.000     .8048462    1.514665
                     47  |   -.467736   .1869255    -2.50   0.012    -.8345017   -.1009703
                     48  |   .7846858   .1409365     5.57   0.000     .5081548    1.061217
                     49  |   .6238531   .1388519     4.49   0.000     .3514123    .8962939
                     50  |   -.214916   .1725166    -1.25   0.213    -.5534101    .1235781
                     51  |   .4555467    .209008     2.18   0.029      .045453    .8656404
                     52  |   .1133393   .1865042     0.61   0.544    -.2525998    .4792784
                     53  |   .5162478   .1694373     3.05   0.002     .1837956       .8487
                     54  |   .5451765   .1730035     3.15   0.002     .2057271    .8846259
                     55  |   .8271285   .1421823     5.82   0.000     .5481531    1.106104
                     56  |   .1633868    .200847     0.81   0.416    -.2306943    .5574679
                     57  |   .2986638   .1872013     1.60   0.111    -.0686432    .6659707
                     58  |    .356094    .186539     1.91   0.057    -.0099133    .7221013
                     59  |   .5272672   .1848231     2.85   0.004     .1646265    .8899079
                     60  |  -.0692413   .1589653    -0.44   0.663    -.3811464    .2426638
                     61  |    .584166   .1359603     4.30   0.000     .3173988    .8509332
                     62  |    1.07437   .1358444     7.91   0.000     .8078304     1.34091
                     63  |  -.1901902   .1730225    -1.10   0.272     -.529677    .1492965
                     64  |     .32703   .1897634     1.72   0.085    -.0453041     .699364
                     65  |   .9563107   .1623431     5.89   0.000      .637778    1.274843
                     66  |    .857461   .1463605     5.86   0.000     .5702877    1.144634
                     67  |   1.407594   .2674231     5.26   0.000     .8828839    1.932304
                     68  |   .0096507   .1837579     0.05   0.958    -.3508999    .3702012
                     69  |   .7226829   .1612931     4.48   0.000     .4062104    1.039155
                     70  |   .6859523    .140982     4.87   0.000     .4093321    .9625724
                     71  |    .726811   .1466316     4.96   0.000     .4391058    1.014516
                     72  |    .547578    .261233     2.10   0.036     .0350139    1.060142
                     73  |   1.160903   .2008593     5.78   0.000     .7667977    1.555008
                     74  |   .2240216   .1534621     1.46   0.145    -.0770857     .525129
                     75  |   .9319721   .2282511     4.08   0.000     .4841216    1.379823
                     76  |    .375093    .147296     2.55   0.011     .0860842    .6641018
                     77  |   2.270524   .2959991     7.67   0.000     1.689745    2.851303
                     78  |   .7428854   .1597124     4.65   0.000     .4295143    1.056256
                     79  |   .7610217   .1865303     4.08   0.000     .3950313    1.127012
                     80  |   1.210872   .1376664     8.80   0.000     .9407572    1.480986
                     81  |   .4537482   .1872248     2.42   0.016     .0863953    .8211012
                     82  |    .916293   .1634559     5.61   0.000     .5955769    1.237009
                     83  |   2.078015   .3034312     6.85   0.000     1.482654    2.673377
                     84  |   1.254965   .1731738     7.25   0.000     .9151813    1.594748
                     85  |   .0627918   .1912819     0.33   0.743    -.3125215    .4381052
                     86  |   .9208287   .1594356     5.78   0.000     .6080007    1.233657
                     87  |   .4531098   .1900239     2.38   0.017     .0802646     .825955
                     88  |   .5156118   .1724797     2.99   0.003     .1771902    .8540334
                     89  |   .6271978   .1431893     4.38   0.000     .3462468    .9081489
                     90  |   1.027751   .2615418     3.93   0.000     .5145806    1.540921
                     91  |   .2144739   .1860481     1.15   0.249    -.1505702     .579518
                     92  |    .742732   .1559986     4.76   0.000     .4366478    1.048816
                     93  |   .1363041    .191204     0.71   0.476    -.2388564    .5114646
                     94  |   .2803123   .1841978     1.52   0.128    -.0811014    .6417261
                     95  |     -.6797   .1946306    -3.49   0.000    -1.061584    -.297816
                     96  |  -.2792423   .1614123    -1.73   0.084    -.5959487    .0374641
                         |
                  season |
                      2  |  -.0588565   .0338028    -1.74   0.082    -.1251808    .0074679
                      3  |   .0297879   .0327578     0.91   0.363    -.0344861    .0940619
                      4  |  -.0143788   .0336418    -0.43   0.669    -.0803872    .0516296
                      5  |  -.0584291   .0329474    -1.77   0.076    -.1230751    .0062169
                      6  |  -.0459345   .0332415    -1.38   0.167    -.1111576    .0192885
                      7  |  -.0249362   .0329988    -0.76   0.450    -.0896831    .0398107
                      8  |  -.0238734   .0340028    -0.70   0.483    -.0905901    .0428432
                      9  |  -.0292979   .0338643    -0.87   0.387    -.0957429    .0371472
                     10  |    .054606   .0344857     1.58   0.114    -.0130583    .1222703
                         |
                   _cons |   3.663475    1.04152     3.52   0.000     1.619912    5.707037
------------------------------------------------------------------------------------------

. 
. estat hettest

Breusch–Pagan/Cook–Weisberg test for heteroskedasticity 
Assumption: Normal error terms
Variable: Fitted values of lattendance

H0: Constant variance

    chi2(1) = 199.68
Prob > chi2 = 0.0000

. 
. *null hypothesis (homoskedasticity) rejected: we are going to use robust estimators
. 
. corr outcome_uncertainty squad_value_away_standardised
(obs=1,234)

             | outcom~y squad_..
-------------+------------------
outcome_un~y |   1.0000
squad_valu.. |  -0.3090   1.0000


. 
. *correlation between quality opposition and outcome uncertainty moderately weak
. 
end of do-file

. do "C:\Users\franc\AppData\Local\Temp\STD18d4_000000.tmp"

. metobit lattendance lincomehometeam lincomeawayteam ldistance temperaturec rain lhometeamform_percentage lawayteamform_percentage lo
> utcome_uncertainty group_stage last16 quarter semi   samecountry   competitiveintensityko competitiveintensitygs lsquad_value_home_s
> tandardised lsquad_value_away_standardised  i.hometeamcode i.season, ul(lcapacity) vce(robust)
note: semi omitted because of collinearity.

Refining starting values:

Grid node 0:   log likelihood =  164.92666

Fitting full model:

Iteration 0:   log pseudolikelihood =  164.92666  
Iteration 1:   log pseudolikelihood =  168.34307  
Iteration 2:   log pseudolikelihood =  168.59312  
Iteration 3:   log pseudolikelihood =  168.62412  
Iteration 4:   log pseudolikelihood =  168.62812  
Iteration 5:   log pseudolikelihood =  168.62885  
Iteration 6:   log pseudolikelihood =  168.62894  
Iteration 7:   log pseudolikelihood =  168.62896  
Iteration 8:   log pseudolikelihood =  168.62897  

Tobit regression                                Number of obs     =      1,234
                                                   Uncensored     =      1,205
Limits: Lower = -inf                               Left-censored  =          0
        Upper = lcapacity                          Right-censored =         29

                                                Wald chi2(120)    =   41696.65
Log pseudolikelihood = 168.62897                Prob > chi2       =     0.0000
------------------------------------------------------------------------------------------------
                               |               Robust
                   lattendance | Coefficient  std. err.      z    P>|z|     [95% conf. interval]
-------------------------------+----------------------------------------------------------------
               lincomehometeam |   .5216215   .0505431    10.32   0.000     .4225589     .620684
               lincomeawayteam |   .0185331    .010374     1.79   0.074    -.0017996    .0388658
                     ldistance |  -.0024358   .0092581    -0.26   0.792    -.0205814    .0157098
                  temperaturec |   .0030362   .0012079     2.51   0.012     .0006688    .0054036
                          rain |   .0141856   .0183043     0.77   0.438    -.0216901    .0500614
      lhometeamform_percentage |   .1181625   .0956123     1.24   0.217    -.0692341    .3055592
      lawayteamform_percentage |  -.0199711   .0808347    -0.25   0.805    -.1784042     .138462
          loutcome_uncertainty |   .0728698   .0488566     1.49   0.136    -.0228875    .1686271
                   group_stage |  -.0548978   .0243648    -2.25   0.024     -.102652   -.0071437
                        last16 |   .0269207   .0253635     1.06   0.289    -.0227908    .0766323
                       quarter |   .0051967   .0267454     0.19   0.846    -.0472233    .0576167
                          semi |          0  (omitted)
                   samecountry |   .0139144   .0398684     0.35   0.727    -.0642262     .092055
        competitiveintensityko |  -.0044336    .008403    -0.53   0.598    -.0209032    .0120361
        competitiveintensitygs |  -.0646534   .0531931    -1.22   0.224    -.1689099    .0396031
lsquad_value_home_standardised |   .0035469    .142474     0.02   0.980     -.275697    .2827908
lsquad_value_away_standardised |    .247552   .0348015     7.11   0.000     .1793424    .3157616
                               |
                  hometeamcode |
                            2  |   .8674594   .1023532     8.48   0.000     .6668509    1.068068
                            3  |    .742115   .1874131     3.96   0.000     .3747921    1.109438
                            4  |   .4664823    .055596     8.39   0.000     .3575162    .5754484
                            5  |  -.3954623   .0534925    -7.39   0.000    -.5003056    -.290619
                            6  |   .1276985   .0714494     1.79   0.074    -.0123398    .2677368
                            7  |   .7914702   .0767027    10.32   0.000     .6411357    .9418048
                            8  |  -1.433549   .1025245   -13.98   0.000    -1.634493   -1.232604
                            9  |   .7635236   .0759495    10.05   0.000     .6146653    .9123819
                           10  |   1.043325   .0566408    18.42   0.000     .9323106    1.154339
                           11  |   .8276845   .0818484    10.11   0.000     .6672647    .9881043
                           12  |   .1726302   .0656449     2.63   0.009     .0439686    .3012917
                           13  |  -.1227202   .0657823    -1.87   0.062    -.2516511    .0062106
                           14  |   .8352912   .1518557     5.50   0.000     .5376595    1.132923
                           15  |   .1350385   .0538659     2.51   0.012     .0294633    .2406137
                           16  |   .7933226   .0865784     9.16   0.000     .6236321    .9630132
                           17  |   1.038065   .0953917    10.88   0.000     .8511004    1.225029
                           18  |   .3760959   .1108392     3.39   0.001     .1588551    .5933366
                           19  |   1.157361   .0638969    18.11   0.000     1.032125    1.282596
                           20  |   .8659827   .0606718    14.27   0.000     .7470682    .9848973
                           21  |   -.018576   .0603692    -0.31   0.758    -.1368974    .0997454
                           22  |   .8496865   .1282895     6.62   0.000     .5982437    1.101129
                           23  |   .9921266   .0518285    19.14   0.000     .8905447    1.093709
                           24  |   .1911995   .0959998     1.99   0.046     .0030434    .3793557
                           25  |   .3843326   .0990347     3.88   0.000     .1902281    .5784371
                           26  |   .0659411   .0500011     1.32   0.187    -.0320592    .1639414
                           27  |   .5957244   .1368919     4.35   0.000     .3274213    .8640275
                           28  |    1.35948   .0958219    14.19   0.000     1.171672    1.547287
                           29  |   -.143327   .2072294    -0.69   0.489    -.5494891    .2628351
                           30  |   1.390549   .1171723    11.87   0.000     1.160895    1.620202
                           31  |   .2608781   .0505384     5.16   0.000     .1618245    .3599316
                           32  |   1.335306   .1745121     7.65   0.000     .9932687    1.677344
                           33  |   .1345791   .0679398     1.98   0.048     .0014194    .2677387
                           34  |   .9798223   .0755311    12.97   0.000     .8317841     1.12786
                           35  |   1.065919   .0580479    18.36   0.000     .9521468     1.17969
                           36  |   .8399475   .1887938     4.45   0.000     .4699184    1.209977
                           37  |   .5026711    .155548     3.23   0.001     .1978026    .8075395
                           38  |  -.1199114   .0793949    -1.51   0.131    -.2755225    .0356998
                           39  |   .6155607    .105198     5.85   0.000     .4093764    .8217451
                           40  |   .6250696   .0846909     7.38   0.000     .4590784    .7910608
                           41  |   .5269191   .1021633     5.16   0.000     .3266826    .7271556
                           42  |   1.007381   .1810287     5.56   0.000     .6525713    1.362191
                           43  |   .8409457   .0730508    11.51   0.000     .6977689    .9841226
                           44  |   1.482162   .0889498    16.66   0.000     1.307824      1.6565
                           45  |   .9005027   .1429552     6.30   0.000     .6203157     1.18069
                           46  |     1.1782   .0919635    12.81   0.000     .9979547    1.358445
                           47  |  -.4382065   .0576401    -7.60   0.000    -.5511791   -.3252339
                           48  |   .8307511   .1138232     7.30   0.000     .6076616    1.053841
                           49  |   .6592722   .0830605     7.94   0.000     .4964766    .8220679
                           50  |  -.1358813   .0551421    -2.46   0.014    -.2439579   -.0278047
                           51  |    .460502   .0752907     6.12   0.000     .3129349    .6080692
                           52  |    .181449   .0749729     2.42   0.016     .0345048    .3283933
                           53  |   .5834543   .0639182     9.13   0.000      .458177    .7087317
                           54  |   .5532912   .2035812     2.72   0.007     .1542793    .9523031
                           55  |   .8706323   .0848586    10.26   0.000     .7043126    1.036952
                           56  |   .2008309   .1010467     1.99   0.047     .0027831    .3988788
                           57  |    .358536   .1927431     1.86   0.063    -.0192336    .7363055
                           58  |   .3493784   .0552816     6.32   0.000     .2410284    .4577284
                           59  |   .5749804   .0783894     7.33   0.000     .4213399    .7286208
                           60  |  -.0679862   .0568871    -1.20   0.232    -.1794828    .0435104
                           61  |   .6097756   .0917317     6.65   0.000     .4299848    .7895664
                           62  |   1.116621   .0882354    12.66   0.000     .9436832     1.28956
                           63  |  -.1983782   .0625254    -3.17   0.002    -.3209257   -.0758306
                           64  |   .3824072   .0601428     6.36   0.000     .2645296    .5002849
                           65  |   .9655632   .1160547     8.32   0.000     .7381001    1.193026
                           66  |   .8984766   .0758412    11.85   0.000     .7498306    1.047123
                           67  |   1.420109   .1814093     7.83   0.000     1.064553    1.775665
                           68  |   -.024921   .0744669    -0.33   0.738    -.1708735    .1210315
                           69  |   .7664215   .0690624    11.10   0.000     .6310618    .9017813
                           70  |   .7161234   .0667872    10.72   0.000     .5852229    .8470239
                           71  |   .7506405   .1030921     7.28   0.000     .5485837    .9526972
                           72  |   .5580604   .5076547     1.10   0.272    -.4369245    1.553045
                           73  |    1.18633   .0924421    12.83   0.000     1.005146    1.367513
                           74  |   .2618256   .0826125     3.17   0.002     .0999081    .4237432
                           75  |   .9342488   .1493242     6.26   0.000     .6415787    1.226919
                           76  |   .3805106   .0495273     7.68   0.000     .2834388    .4775823
                           77  |   2.201481   .1639958    13.42   0.000     1.880055    2.522906
                           78  |   .7664089   .0567889    13.50   0.000     .6551047     .877713
                           79  |   .8177308   .0717265    11.40   0.000     .6771495    .9583122
                           80  |   1.270071   .1131655    11.22   0.000     1.048271    1.491871
                           81  |   .4631029   .0688376     6.73   0.000     .3281837    .5980222
                           82  |    .942865   .0787704    11.97   0.000     .7884777    1.097252
                           83  |   2.081331   .1633992    12.74   0.000     1.761075    2.401588
                           84  |   1.275903    .087694    14.55   0.000     1.104026     1.44778
                           85  |   .0765722   .0970829     0.79   0.430    -.1137067    .2668511
                           86  |   .9150735   .0650884    14.06   0.000     .7875025    1.042644
                           87  |   .4981318    .075469     6.60   0.000     .3502153    .6460483
                           88  |   .5423386   .0911578     5.95   0.000     .3636727    .7210045
                           89  |   .6640613   .1095097     6.06   0.000     .4494262    .8786964
                           90  |   1.040556   .1169635     8.90   0.000      .811312      1.2698
                           91  |    .237891   .0606917     3.92   0.000     .1189373    .3568446
                           92  |   .7735611   .0867901     8.91   0.000     .6034556    .9436666
                           93  |   .1264707   .0698701     1.81   0.070    -.0104723    .2634136
                           94  |   .2951398   .0633971     4.66   0.000     .1708837    .4193959
                           95  |  -.6207308   .0875584    -7.09   0.000    -.7923421   -.4491194
                           96  |  -.3076046   .0628767    -4.89   0.000    -.4308407   -.1843685
                               |
                        season |
                            2  |  -.0564972   .0325754    -1.73   0.083    -.1203439    .0073495
                            3  |   .0262133   .0364557     0.72   0.472    -.0452385    .0976652
                            4  |  -.0148941    .035641    -0.42   0.676    -.0847492    .0549609
                            5  |  -.0544161    .032178    -1.69   0.091    -.1174837    .0086515
                            6  |   -.043343   .0292234    -1.48   0.138    -.1006198    .0139339
                            7  |  -.0278441   .0306214    -0.91   0.363     -.087861    .0321727
                            8  |  -.0075603   .0330215    -0.23   0.819    -.0722813    .0571607
                            9  |  -.0118482   .0310849    -0.38   0.703    -.0727736    .0490771
                           10  |   .0774397   .0339708     2.28   0.023     .0108582    .1440211
                               |
                         _cons |   3.885894    .572095     6.79   0.000     2.764608     5.00718
-------------------------------+----------------------------------------------------------------
             var(e.lattendance)|   .0424766   .0035888                      .0359942    .0501265
------------------------------------------------------------------------------------------------

. 
. metobit lattendance lincomehometeam lincomeawayteam ldistance temperaturec rain lhometeamform_percentage lawayteamform_percentage lo
> utcome_uncertainty group_stage last16 quarter semi   samecountry   competitiveintensityko competitiveintensitygs bd_w i.hometeamcode
>  i.season, ul(lcapacity) vce(robust)
note: semi omitted because of collinearity.

Refining starting values:

Grid node 0:   log likelihood =   136.1092

Fitting full model:

Iteration 0:   log pseudolikelihood =   136.1092  
Iteration 1:   log pseudolikelihood =  139.47504  
Iteration 2:   log pseudolikelihood =  139.72025  
Iteration 3:   log pseudolikelihood =  139.75238  
Iteration 4:   log pseudolikelihood =  139.75635  
Iteration 5:   log pseudolikelihood =   139.7571  
Iteration 6:   log pseudolikelihood =  139.75719  
Iteration 7:   log pseudolikelihood =  139.75721  
Iteration 8:   log pseudolikelihood =  139.75722  

Tobit regression                                Number of obs     =      1,234
                                                   Uncensored     =      1,205
Limits: Lower = -inf                               Left-censored  =          0
        Upper = lcapacity                          Right-censored =         29

                                                Wald chi2(119)    =   71846.36
Log pseudolikelihood = 139.75722                Prob > chi2       =     0.0000
------------------------------------------------------------------------------------------
                         |               Robust
             lattendance | Coefficient  std. err.      z    P>|z|     [95% conf. interval]
-------------------------+----------------------------------------------------------------
         lincomehometeam |   .5327354   .0523361    10.18   0.000     .4301585    .6353122
         lincomeawayteam |   .0425962   .0103996     4.10   0.000     .0222134    .0629789
               ldistance |  -.0019459   .0094559    -0.21   0.837    -.0204791    .0165872
            temperaturec |   .0028855   .0012314     2.34   0.019     .0004719    .0052991
                    rain |   .0089291   .0187919     0.48   0.635    -.0279022    .0457605
lhometeamform_percentage |   .1739811   .0986662     1.76   0.078    -.0194011    .3673634
lawayteamform_percentage |   .1569385   .0786612     2.00   0.046     .0027654    .3111115
    loutcome_uncertainty |  -.0262919   .0442774    -0.59   0.553    -.1130739    .0604901
             group_stage |  -.0900939   .0251093    -3.59   0.000    -.1393073   -.0408806
                  last16 |   .0135634   .0256774     0.53   0.597    -.0367633    .0638901
                 quarter |   .0046612   .0273757     0.17   0.865    -.0489942    .0583167
                    semi |          0  (omitted)
             samecountry |   .0126544   .0388839     0.33   0.745    -.0635566    .0888655
  competitiveintensityko |  -.0056246   .0084037    -0.67   0.503    -.0220957    .0108464
  competitiveintensitygs |  -.0577552   .0522927    -1.10   0.269     -.160247    .0447365
                    bd_w |   .0594102   .0265474     2.24   0.025     .0073783    .1114421
                         |
            hometeamcode |
                      2  |   .8247669   .0809429    10.19   0.000     .6661216    .9834121
                      3  |   .7200965   .2194655     3.28   0.001     .2899521    1.150241
                      4  |   .4498148   .0463758     9.70   0.000     .3589199    .5407098
                      5  |  -.4243854   .0451256    -9.40   0.000      -.51283   -.3359408
                      6  |   .1365047   .0658759     2.07   0.038     .0073903    .2656191
                      7  |   .7493088   .0389067    19.26   0.000      .673053    .8255645
                      8  |  -1.484987   .1004928   -14.78   0.000    -1.681949   -1.288025
                      9  |   .7450064   .0590181    12.62   0.000     .6293331    .8606797
                     10  |   1.020564   .0504418    20.23   0.000     .9216997    1.119428
                     11  |   .7926281   .0497912    15.92   0.000     .6950391    .8902171
                     12  |    .188946   .0544913     3.47   0.001      .082145    .2957471
                     13  |  -.1580905   .0503062    -3.14   0.002    -.2566888   -.0594921
                     14  |   .8417792   .1540577     5.46   0.000     .5398316    1.143727
                     15  |   .1017953   .0392811     2.59   0.010     .0248058    .1787849
                     16  |   .7580805    .041998    18.05   0.000     .6757659    .8403951
                     17  |   1.004745   .0879974    11.42   0.000     .8322731    1.177217
                     18  |   .3134857    .113931     2.75   0.006      .090185    .5367864
                     19  |   1.135089   .0347892    32.63   0.000     1.066904    1.203275
                     20  |   .8725019   .0401561    21.73   0.000     .7937974    .9512065
                     21  |  -.0086823   .0396805    -0.22   0.827    -.0864546      .06909
                     22  |   .8380691   .1095819     7.65   0.000     .6232925    1.052846
                     23  |   .9774315   .0360888    27.08   0.000     .9066987    1.048164
                     24  |   .1694516   .1030653     1.64   0.100    -.0325526    .3714559
                     25  |   .3403214   .0404772     8.41   0.000     .2609875    .4196553
                     26  |    .029382   .0539218     0.54   0.586    -.0763026    .1350667
                     27  |   .5679689   .1330224     4.27   0.000     .3072498    .8286881
                     28  |   1.385589   .0982782    14.10   0.000     1.192967     1.57821
                     29  |  -.1480792   .2072701    -0.71   0.475    -.5543211    .2581628
                     30  |    1.33895    .049368    27.12   0.000     1.242191     1.43571
                     31  |    .231043   .0395924     5.84   0.000     .1534433    .3086427
                     32  |   1.317439   .1674564     7.87   0.000     .9892302    1.645647
                     33  |   .1140186   .0647575     1.76   0.078    -.0129037    .2409408
                     34  |    .945825   .0647977    14.60   0.000     .8188239    1.072826
                     35  |   1.028963   .0392413    26.22   0.000     .9520512    1.105874
                     36  |   .8014192   .2026853     3.95   0.000     .4041633    1.198675
                     37  |   .4795316   .1511347     3.17   0.002      .183313    .7757502
                     38  |  -.1251018   .0746673    -1.68   0.094     -.271447    .0212433
                     39  |   .5697354   .0909384     6.27   0.000     .3914994    .7479714
                     40  |   .6295031   .0676797     9.30   0.000     .4968534    .7621528
                     41  |   .4832045   .0801438     6.03   0.000     .3261255    .6402834
                     42  |   .9971839   .1966288     5.07   0.000     .6117987    1.382569
                     43  |   .8646303   .0740041    11.68   0.000     .7195849    1.009676
                     44  |   1.524829   .0883236    17.26   0.000     1.351718     1.69794
                     45  |   .9198551   .1436376     6.40   0.000     .6383305     1.20138
                     46  |    1.15912   .0846049    13.70   0.000     .9932975    1.324943
                     47  |  -.4664677   .0454708   -10.26   0.000    -.5555887   -.3773467
                     48  |   .7993577   .0894856     8.93   0.000     .6239692    .9747462
                     49  |   .6241219    .039696    15.72   0.000     .5463192    .7019247
                     50  |  -.2111487   .0518505    -4.07   0.000    -.3127737   -.1095236
                     51  |   .4572171   .0532203     8.59   0.000     .3529072     .561527
                     52  |   .1773304   .0883129     2.01   0.045     .0042402    .3504206
                     53  |   .5185501   .0473189    10.96   0.000     .4258069    .6112934
                     54  |   .5492181   .1941789     2.83   0.005     .1686345    .9298017
                     55  |    .827548   .0367229    22.53   0.000     .7555724    .8995235
                     56  |   .1597061   .1034108     1.54   0.122    -.0429753    .3623875
                     57  |   .3396644   .2170353     1.57   0.118    -.0857169    .7650457
                     58  |   .3601999   .0455557     7.91   0.000     .2709123    .4494875
                     59  |   .5266221    .072556     7.26   0.000      .384415    .6688292
                     60  |  -.0654978   .0388546    -1.69   0.092    -.1416515    .0106558
                     61  |   .5860314   .0355568    16.48   0.000     .5163413    .6557215
                     62  |   1.074918   .0341465    31.48   0.000     1.007993    1.141844
                     63  |  -.1892685   .0519628    -3.64   0.000    -.2911137   -.0874234
                     64  |     .33005   .0558426     5.91   0.000     .2206006    .4394995
                     65  |   .9569641   .1057405     9.05   0.000     .7497166    1.164212
                     66  |   .8615655    .068294    12.62   0.000     .7277117    .9954193
                     67  |   1.406393   .1847783     7.61   0.000     1.044234    1.768551
                     68  |   .0145939   .0692388     0.21   0.833    -.1211116    .1502994
                     69  |   .7418878   .0619674    11.97   0.000      .620434    .8633416
                     70  |   .6868975   .0504688    13.61   0.000     .5879804    .7858146
                     71  |   .7285766    .093983     7.75   0.000     .5443734    .9127798
                     72  |    .551192   .5437517     1.01   0.311    -.5145418    1.616926
                     73  |   1.162588   .1098928    10.58   0.000     .9472016    1.377974
                     74  |   .2260864   .0507856     4.45   0.000     .1265484    .3256244
                     75  |   .9331208   .1302677     7.16   0.000     .6778008    1.188441
                     76  |   .3768219   .0355082    10.61   0.000     .3072272    .4464166
                     77  |   2.267595   .1606631    14.11   0.000     1.952701    2.582489
                     78  |    .744603   .0518789    14.35   0.000     .6429221    .8462838
                     79  |   .7627955   .0667929    11.42   0.000     .6318839    .8937072
                     80  |   1.213435   .0426836    28.43   0.000     1.129777    1.297093
                     81  |   .4537875    .077669     5.84   0.000      .301559     .606016
                     82  |   .9153871   .0609092    15.03   0.000     .7960074    1.034767
                     83  |   2.074905   .1601264    12.96   0.000     1.761062    2.388747
                     84  |    1.25572   .0901118    13.94   0.000     1.079104    1.432336
                     85  |   .0634427   .0957387     0.66   0.508    -.1242017     .251087
                     86  |   .9225887   .0584552    15.78   0.000     .8080186    1.037159
                     87  |   .4531158   .0559688     8.10   0.000      .343419    .5628126
                     88  |   .5151504    .070711     7.29   0.000     .3765594    .6537415
                     89  |   .6284773   .0812954     7.73   0.000     .4691413    .7878133
                     90  |   1.030454   .1143253     9.01   0.000     .8063807    1.254528
                     91  |    .216603   .0436525     4.96   0.000     .1310456    .3021604
                     92  |   .7482149   .0706453    10.59   0.000     .6097527    .8866771
                     93  |   .1427779   .0621241     2.30   0.022     .0210168    .2645389
                     94  |   .2828685   .0426082     6.64   0.000     .1993579    .3663791
                     95  |  -.6761024   .0834728    -8.10   0.000     -.839706   -.5124987
                     96  |  -.2795461   .0511597    -5.46   0.000    -.3798173    -.179275
                         |
                  season |
                      2  |  -.0611263   .0324657    -1.88   0.060    -.1247579    .0025053
                      3  |   .0231101   .0371036     0.62   0.533    -.0496115    .0958318
                      4  |   -.017261    .035742    -0.48   0.629    -.0873141    .0527921
                      5  |  -.0587485   .0326702    -1.80   0.072    -.1227808    .0052838
                      6  |   -.048937    .029902    -1.64   0.102    -.1075438    .0096699
                      7  |  -.0286898   .0308885    -0.93   0.353    -.0892301    .0318505
                      8  |  -.0268711   .0331172    -0.81   0.417    -.0917796    .0380374
                      9  |  -.0320365    .031902    -1.00   0.315    -.0945633    .0304903
                     10  |    .055713   .0349823     1.59   0.111     -.012851     .124277
                         |
                   _cons |   3.674512   .6049517     6.07   0.000     2.488828    4.860195
-------------------------+----------------------------------------------------------------
       var(e.lattendance)|     .04451   .0037901                      .0376684    .0525944
------------------------------------------------------------------------------------------

. 
. metobit lattendance lincomehometeam lincomeawayteam ldistance temperaturec rain lhometeamform_percentage lawayteamform_percentage lo
> utcome_uncertainty group_stage last16 quarter semi   samecountry   competitiveintensityko competitiveintensitygs   bd_3 i.hometeamco
> de i.season, ul(lcapacity) vce(robust)
note: semi omitted because of collinearity.

Refining starting values:

Grid node 0:   log likelihood =  141.05207

Fitting full model:

Iteration 0:   log pseudolikelihood =  141.05207  
Iteration 1:   log pseudolikelihood =  144.49928  
Iteration 2:   log pseudolikelihood =  144.75233  
Iteration 3:   log pseudolikelihood =  144.78435  
Iteration 4:   log pseudolikelihood =  144.78842  
Iteration 5:   log pseudolikelihood =  144.78917  
Iteration 6:   log pseudolikelihood =  144.78927  
Iteration 7:   log pseudolikelihood =  144.78928  
Iteration 8:   log pseudolikelihood =  144.78929  

Tobit regression                                Number of obs     =      1,234
                                                   Uncensored     =      1,205
Limits: Lower = -inf                               Left-censored  =          0
        Upper = lcapacity                          Right-censored =         29

                                                Wald chi2(119)    =   74460.48
Log pseudolikelihood = 144.78929                Prob > chi2       =     0.0000
------------------------------------------------------------------------------------------
                         |               Robust
             lattendance | Coefficient  std. err.      z    P>|z|     [95% conf. interval]
-------------------------+----------------------------------------------------------------
         lincomehometeam |    .516204   .0518797     9.95   0.000     .4145218    .6178863
         lincomeawayteam |   .0422656    .010371     4.08   0.000      .021939    .0625923
               ldistance |  -.0039108   .0093909    -0.42   0.677    -.0223166    .0144951
            temperaturec |   .0029177   .0012238     2.38   0.017     .0005191    .0053162
                    rain |   .0095528   .0185967     0.51   0.607    -.0268959    .0460016
lhometeamform_percentage |   .1713193   .0981689     1.75   0.081    -.0210883    .3637269
lawayteamform_percentage |   .1183571   .0795327     1.49   0.137    -.0375241    .2742384
    loutcome_uncertainty |  -.0294175   .0439232    -0.67   0.503    -.1155054    .0566703
             group_stage |  -.0800792   .0260079    -3.08   0.002    -.1310537   -.0291047
                  last16 |   .0225516   .0268426     0.84   0.401    -.0300589    .0751621
                 quarter |    .011421   .0283787     0.40   0.687    -.0442003    .0670422
                    semi |          0  (omitted)
             samecountry |   .0029199   .0388936     0.08   0.940    -.0733101    .0791498
  competitiveintensityko |  -.0055563   .0082363    -0.67   0.500    -.0216991    .0105865
  competitiveintensitygs |  -.0587453   .0521593    -1.13   0.260    -.1609758    .0434851
                    bd_3 |   .0544213   .0148448     3.67   0.000     .0253261    .0835166
                         |
            hometeamcode |
                      2  |   .8156607   .0791919    10.30   0.000     .6604475    .9708739
                      3  |   .7096042   .2175455     3.26   0.001     .2832229    1.135985
                      4  |   .4496474   .0463348     9.70   0.000     .3588328     .540462
                      5  |   -.417875    .045256    -9.23   0.000    -.5065752   -.3291749
                      6  |   .1212073   .0659159     1.84   0.066    -.0079854    .2504001
                      7  |   .7494119   .0398663    18.80   0.000     .6712755    .8275484
                      8  |  -1.462032   .1008925   -14.49   0.000    -1.659778   -1.264286
                      9  |   .7315345   .0578533    12.64   0.000     .6181442    .8449249
                     10  |   1.015241   .0498496    20.37   0.000     .9175376    1.112944
                     11  |   .7785925   .0491451    15.84   0.000     .6822699     .874915
                     12  |   .1618161    .053637     3.02   0.003     .0566895    .2669428
                     13  |  -.1670365   .0502017    -3.33   0.001    -.2654301    -.068643
                     14  |   .7987129   .1534565     5.20   0.000     .4979437    1.099482
                     15  |   .0979637   .0396708     2.47   0.014     .0202104     .175717
                     16  |   .7571182   .0418903    18.07   0.000     .6750148    .8392216
                     17  |   .9833716   .0876055    11.23   0.000      .811668    1.155075
                     18  |   .3101205   .1138169     2.72   0.006     .0870435    .5331975
                     19  |   1.128649   .0352897    31.98   0.000     1.059482    1.197815
                     20  |   .8592411   .0434094    19.79   0.000     .7741602    .9443219
                     21  |  -.0197442   .0377777    -0.52   0.601    -.0937872    .0542987
                     22  |   .8166386   .1081658     7.55   0.000     .6046376     1.02864
                     23  |   .9661236    .037069    26.06   0.000     .8934697    1.038778
                     24  |   .1528726   .1019379     1.50   0.134     -.046922    .3526672
                     25  |   .3464032   .0409509     8.46   0.000     .2661409    .4266654
                     26  |   .0241843   .0543601     0.44   0.656    -.0823596    .1307282
                     27  |     .55319   .1323036     4.18   0.000     .2938797    .8125003
                     28  |    1.35803   .0980024    13.86   0.000     1.165948    1.550111
                     29  |  -.1632247   .2067035    -0.79   0.430    -.5683561    .2419068
                     30  |   1.285013    .051776    24.82   0.000     1.183534    1.386492
                     31  |   .2391916   .0399248     5.99   0.000     .1609404    .3174427
                     32  |   1.285661   .1679002     7.66   0.000     .9565827    1.614739
                     33  |   .1167583   .0639616     1.83   0.068     -.008604    .2421207
                     34  |   .9317191   .0642794    14.49   0.000     .8057338    1.057705
                     35  |   1.026293   .0393636    26.07   0.000      .949142    1.103445
                     36  |   .7960179   .2026526     3.93   0.000      .398826     1.19321
                     37  |    .442787   .1494702     2.96   0.003     .1498308    .7357431
                     38  |  -.1456587   .0739182    -1.97   0.049    -.2905357   -.0007817
                     39  |    .550078   .0902591     6.09   0.000     .3731734    .7269827
                     40  |   .6284696   .0676006     9.30   0.000     .4959749    .7609644
                     41  |    .478946   .0794943     6.02   0.000       .32314     .634752
                     42  |   .9709315   .1947746     4.98   0.000     .5891803    1.352683
                     43  |   .8636646   .0739417    11.68   0.000     .7187415    1.008588
                     44  |   1.501646   .0876925    17.12   0.000     1.329772     1.67352
                     45  |   .8793386   .1391905     6.32   0.000     .6065302    1.152147
                     46  |   1.136687   .0835226    13.61   0.000     .9729857    1.300388
                     47  |  -.4675241   .0455076   -10.27   0.000    -.5567174   -.3783308
                     48  |   .7981906   .0892135     8.95   0.000     .6233353    .9730458
                     49  |   .6123552   .0401658    15.25   0.000     .5336318    .6910787
                     50  |  -.2057236   .0528853    -3.89   0.000     -.309377   -.1020703
                     51  |   .4495262   .0540811     8.31   0.000     .3435293    .5555231
                     52  |   .1739802   .0879402     1.98   0.048     .0016207    .3463398
                     53  |     .51294   .0465827    11.01   0.000     .4216396    .6042405
                     54  |   .5404673   .1944647     2.78   0.005     .1593235     .921611
                     55  |   .8245455   .0372453    22.14   0.000     .7515461    .8975449
                     56  |   .1420766   .1024644     1.39   0.166    -.0587499    .3429031
                     57  |   .3360746   .2157093     1.56   0.119    -.0867078    .7588569
                     58  |   .3592527   .0454771     7.90   0.000     .2701193    .4483861
                     59  |   .5167315   .0723242     7.14   0.000     .3749787    .6584843
                     60  |    -.06197   .0388177    -1.60   0.110    -.1380513    .0141113
                     61  |   .5818783   .0357936    16.26   0.000     .5117241    .6520326
                     62  |   1.076847   .0345544    31.16   0.000     1.009122    1.144573
                     63  |  -.2021836   .0518252    -3.90   0.000    -.3037592   -.1006081
                     64  |   .3248418   .0554861     5.85   0.000     .2160911    .4335925
                     65  |   .9450485   .1059384     8.92   0.000     .7374132    1.152684
                     66  |   .8545807   .0679309    12.58   0.000     .7214385    .9877229
                     67  |   1.373941   .1847982     7.43   0.000     1.011743    1.736139
                     68  |   .0178384   .0686189     0.26   0.795    -.1166521     .152329
                     69  |   .7252317   .0615724    11.78   0.000      .604552    .8459114
                     70  |   .6837693   .0504782    13.55   0.000     .5848338    .7827048
                     71  |   .7215503   .0933435     7.73   0.000     .5386005    .9045001
                     72  |   .5241892   .5442321     0.96   0.335    -.5424861    1.590865
                     73  |   1.136894   .0997848    11.39   0.000     .9413194    1.332468
                     74  |    .227889   .0514187     4.43   0.000     .1271103    .3286678
                     75  |   .9136225   .1297011     7.04   0.000      .659413    1.167832
                     76  |   .3722382    .035768    10.41   0.000     .3021342    .4423422
                     77  |   2.209051   .1682516    13.13   0.000     1.879284    2.538818
                     78  |   .7423004   .0535873    13.85   0.000     .6372712    .8473296
                     79  |   .7567776   .0666703    11.35   0.000     .6261063    .8874489
                     80  |   1.187371   .0430374    27.59   0.000     1.103019    1.271723
                     81  |   .4478267   .0773028     5.79   0.000      .296316    .5993374
                     82  |   .9013866   .0604815    14.90   0.000     .7828451    1.019928
                     83  |   2.025457   .1591603    12.73   0.000     1.713509    2.337406
                     84  |   1.238237   .0885149    13.99   0.000     1.064751    1.411723
                     85  |   .0485944   .0954211     0.51   0.611    -.1384276    .2356164
                     86  |   .9016879   .0559731    16.11   0.000     .7919826    1.011393
                     87  |   .4414653   .0567174     7.78   0.000     .3303012    .5526293
                     88  |   .5153334    .069587     7.41   0.000     .3789455    .6517214
                     89  |   .6337637   .0803768     7.88   0.000     .4762281    .7912993
                     90  |    1.00019   .1136189     8.80   0.000     .7775011    1.222879
                     91  |     .21323   .0438317     4.86   0.000     .1273214    .2991386
                     92  |   .7392003   .0703466    10.51   0.000     .6013235    .8770772
                     93  |   .1387817   .0619572     2.24   0.025     .0173478    .2602156
                     94  |   .2848673   .0433684     6.57   0.000     .1998669    .3698677
                     95  |  -.6595306   .0831969    -7.93   0.000    -.8225936   -.4964676
                     96  |  -.2956431    .051681    -5.72   0.000    -.3969361   -.1943502
                         |
                  season |
                      2  |  -.0671473   .0326499    -2.06   0.040      -.13114   -.0031545
                      3  |   .0171374   .0369754     0.46   0.643     -.055333    .0896077
                      4  |  -.0229142   .0359371    -0.64   0.524    -.0933496    .0475211
                      5  |  -.0633207     .03273    -1.93   0.053    -.1274703    .0008289
                      6  |  -.0534373   .0298588    -1.79   0.074    -.1119596    .0050849
                      7  |  -.0329373   .0311231    -1.06   0.290    -.0939375    .0280629
                      8  |  -.0277326   .0330665    -0.84   0.402    -.0925418    .0370766
                      9  |  -.0302974   .0316971    -0.96   0.339    -.0924227    .0318278
                     10  |   .0555838   .0348917     1.59   0.111    -.0128027    .1239703
                         |
                   _cons |   3.899767   .6018116     6.48   0.000     2.720238    5.079296
-------------------------+----------------------------------------------------------------
       var(e.lattendance)|   .0441728   .0037796                      .0373527    .0522381
------------------------------------------------------------------------------------------

. 
. metobit lattendance lincomehometeam lincomeawayteam ldistance temperaturec rain lhometeamform_percentage lawayteamform_percentage lo
> utcome_uncertainty group_stage last16 quarter semi   samecountry   competitiveintensityko competitiveintensitygs    bd_10 i.hometeam
> code i.season, ul(lcapacity) vce(robust)
note: semi omitted because of collinearity.

Refining starting values:

Grid node 0:   log likelihood =  141.47726

Fitting full model:

Iteration 0:   log pseudolikelihood =  141.47726  
Iteration 1:   log pseudolikelihood =  144.88944  
Iteration 2:   log pseudolikelihood =  145.14023  
Iteration 3:   log pseudolikelihood =  145.17279  
Iteration 4:   log pseudolikelihood =  145.17683  
Iteration 5:   log pseudolikelihood =  145.17759  
Iteration 6:   log pseudolikelihood =  145.17768  
Iteration 7:   log pseudolikelihood =   145.1777  
Iteration 8:   log pseudolikelihood =  145.17771  

Tobit regression                                Number of obs     =      1,234
                                                   Uncensored     =      1,205
Limits: Lower = -inf                               Left-censored  =          0
        Upper = lcapacity                          Right-censored =         29

                                                Wald chi2(119)    =   68301.41
Log pseudolikelihood = 145.17771                Prob > chi2       =     0.0000
------------------------------------------------------------------------------------------
                         |               Robust
             lattendance | Coefficient  std. err.      z    P>|z|     [95% conf. interval]
-------------------------+----------------------------------------------------------------
         lincomehometeam |    .524373   .0511891    10.24   0.000     .4240443    .6247018
         lincomeawayteam |   .0403855    .010321     3.91   0.000     .0201567    .0606144
               ldistance |   -.004241   .0093763    -0.45   0.651    -.0226182    .0141362
            temperaturec |   .0028599   .0012222     2.34   0.019     .0004645    .0052553
                    rain |   .0105445   .0185972     0.57   0.571    -.0259053    .0469943
lhometeamform_percentage |     .17153   .0980384     1.75   0.080    -.0206218    .3636817
lawayteamform_percentage |   .1166671   .0788497     1.48   0.139    -.0378753    .2712096
    loutcome_uncertainty |  -.0261404   .0442024    -0.59   0.554    -.1127754    .0604946
             group_stage |  -.0810082   .0255427    -3.17   0.002    -.1310709   -.0309455
                  last16 |   .0195793   .0261951     0.75   0.455    -.0317622    .0709207
                 quarter |   .0079328   .0279327     0.28   0.776    -.0468143    .0626799
                    semi |          0  (omitted)
             samecountry |  -.0014527   .0394217    -0.04   0.971    -.0787179    .0758125
  competitiveintensityko |  -.0058309   .0085518    -0.68   0.495    -.0225922    .0109304
  competitiveintensitygs |  -.0589759   .0518755    -1.14   0.256    -.1606501    .0426982
                   bd_10 |    .026272     .00696     3.77   0.000     .0126306    .0399134
                         |
            hometeamcode |
                      2  |   .8201719   .0795591    10.31   0.000     .6642388    .9761049
                      3  |   .7094762   .2104182     3.37   0.001     .2970641    1.121888
                      4  |   .4407964   .0454615     9.70   0.000     .3516934    .5298994
                      5  |  -.4233517   .0447111    -9.47   0.000    -.5109838   -.3357196
                      6  |   .1196315   .0651115     1.84   0.066    -.0079847    .2472477
                      7  |    .743958   .0391804    18.99   0.000     .6671659    .8207501
                      8  |  -1.472004    .099755   -14.76   0.000     -1.66752   -1.276487
                      9  |   .7390999   .0577598    12.80   0.000     .6258928     .852307
                     10  |   1.018515    .048889    20.83   0.000     .9226941    1.114336
                     11  |   .7771064   .0497724    15.61   0.000     .6795542    .8746586
                     12  |    .168637   .0527903     3.19   0.001     .0651699    .2721042
                     13  |  -.1655667   .0494792    -3.35   0.001     -.262544   -.0685893
                     14  |   .8190216   .1522132     5.38   0.000     .5206893    1.117354
                     15  |   .0976731   .0384476     2.54   0.011     .0223172    .1730291
                     16  |   .7329522   .0415155    17.65   0.000     .6515834    .8143211
                     17  |   .9900722   .0872968    11.34   0.000     .8189735    1.161171
                     18  |   .3142695   .1138433     2.76   0.006     .0911407    .5373983
                     19  |    1.13109   .0345228    32.76   0.000     1.063427    1.198753
                     20  |   .8645517    .042382    20.40   0.000     .7814845    .9476188
                     21  |  -.0124602   .0371685    -0.34   0.737     -.085309    .0603887
                     22  |   .8221226   .1108056     7.42   0.000     .6049475    1.039298
                     23  |   .9697401   .0362415    26.76   0.000      .898708    1.040772
                     24  |   .1565229   .1000638     1.56   0.118    -.0395984    .3526443
                     25  |   .3351086   .0400737     8.36   0.000     .2565656    .4136517
                     26  |   .0276512   .0535315     0.52   0.605    -.0772687    .1325711
                     27  |   .5576333   .1317348     4.23   0.000     .2994379    .8158287
                     28  |   1.359999   .0956629    14.22   0.000     1.172503    1.547495
                     29  |  -.1679983   .2040281    -0.82   0.410    -.5678861    .2318895
                     30  |   1.292705   .0519826    24.87   0.000     1.190821    1.394589
                     31  |   .2355977   .0390439     6.03   0.000      .159073    .3121224
                     32  |   1.298805   .1681233     7.73   0.000     .9692896    1.628321
                     33  |   .1075199   .0628734     1.71   0.087    -.0157097    .2307496
                     34  |   .9356379   .0634878    14.74   0.000      .811204    1.060072
                     35  |   1.027016    .038867    26.42   0.000     .9508383    1.103194
                     36  |   .8023287   .2018296     3.98   0.000     .4067501    1.197907
                     37  |   .4580597   .1482074     3.09   0.002     .1675786    .7485409
                     38  |   -.137236    .073941    -1.86   0.063    -.2821576    .0076857
                     39  |   .5608455   .0889003     6.31   0.000     .3866041     .735087
                     40  |   .6279958   .0666349     9.42   0.000     .4973938    .7585978
                     41  |    .473701   .0800685     5.92   0.000     .3167696    .6306325
                     42  |   .9869611   .1939579     5.09   0.000     .6068106    1.367112
                     43  |   .8591493   .0738858    11.63   0.000     .7143359    1.003963
                     44  |   1.507458   .0864561    17.44   0.000     1.338007    1.676908
                     45  |   .8839969   .1385401     6.38   0.000     .6124634     1.15553
                     46  |   1.144777    .082299    13.91   0.000     .9834743     1.30608
                     47  |  -.4640439   .0450044   -10.31   0.000    -.5522508    -.375837
                     48  |   .7791096    .089729     8.68   0.000     .6032439    .9549752
                     49  |   .5998985    .039647    15.13   0.000     .5221918    .6776053
                     50  |  -.2027824   .0517291    -3.92   0.000    -.3041696   -.1013952
                     51  |   .4550935   .0533846     8.52   0.000     .3504615    .5597255
                     52  |   .1674996   .0831837     2.01   0.044     .0044626    .3305366
                     53  |   .5092991   .0483059    10.54   0.000     .4146213    .6039769
                     54  |   .5374447   .1957638     2.75   0.006     .1537548    .9211346
                     55  |   .8165722   .0375742    21.73   0.000      .742928    .8902163
                     56  |   .1498685   .1019841     1.47   0.142    -.0500167    .3497537
                     57  |   .3380453   .2153627     1.57   0.116    -.0840578    .7601484
                     58  |   .3635929   .0451755     8.05   0.000     .2750506    .4521353
                     59  |   .5207271   .0718662     7.25   0.000      .379872    .6615822
                     60  |  -.0686711    .038772    -1.77   0.077    -.1446628    .0073206
                     61  |   .5793767   .0351062    16.50   0.000     .5105697    .6481836
                     62  |   1.060125   .0336299    31.52   0.000     .9942118    1.126038
                     63  |   -.199329   .0514839    -3.87   0.000    -.3002357   -.0984224
                     64  |   .3251307   .0552046     5.89   0.000     .2169317    .4333297
                     65  |   .9484307   .1049644     9.04   0.000     .7427043    1.154157
                     66  |   .8570552   .0672865    12.74   0.000     .7251762    .9889343
                     67  |   1.392337   .1836291     7.58   0.000     1.032431    1.752244
                     68  |   .0115839   .0694397     0.17   0.868    -.1245155    .1476833
                     69  |   .7251598    .061137    11.86   0.000     .6053336    .8449861
                     70  |   .6776052   .0504853    13.42   0.000     .5786558    .7765546
                     71  |   .7213328   .0932476     7.74   0.000     .5385709    .9040947
                     72  |   .5380068   .5438614     0.99   0.323    -.5279419    1.603955
                     73  |   1.146045   .1001754    11.44   0.000     .9497043    1.342385
                     74  |   .2103137   .0505283     4.16   0.000       .11128    .3093474
                     75  |   .9243048   .1303995     7.09   0.000     .6687265    1.179883
                     76  |   .3643747   .0357682    10.19   0.000     .2942702    .4344791
                     77  |   2.239579    .162371    13.79   0.000     1.921338     2.55782
                     78  |   .7372793   .0512911    14.37   0.000     .6367506    .8378081
                     79  |   .7609621   .0651971    11.67   0.000     .6331781    .8887462
                     80  |    1.18175   .0434924    27.17   0.000     1.096507    1.266994
                     81  |   .4426309   .0742196     5.96   0.000     .2971631    .5880987
                     82  |   .9052504   .0599468    15.10   0.000     .7877569    1.022744
                     83  |    2.04813   .1571026    13.04   0.000     1.740215    2.356046
                     84  |   1.244586   .0873992    14.24   0.000     1.073287    1.415885
                     85  |   .0505209   .0940527     0.54   0.591    -.1338191    .2348608
                     86  |   .9060104   .0555052    16.32   0.000     .7972221    1.014799
                     87  |   .4439425   .0559038     7.94   0.000     .3343731     .553512
                     88  |   .5126169   .0692814     7.40   0.000     .3768279    .6484059
                     89  |   .6147142   .0809773     7.59   0.000     .4560016    .7734268
                     90  |   1.006116   .1125825     8.94   0.000     .7854583    1.226774
                     91  |   .2078343   .0456839     4.55   0.000     .1182955    .2973731
                     92  |   .7371895   .0702771    10.49   0.000     .5994489    .8749301
                     93  |   .1420651   .0614585     2.31   0.021     .0216087    .2625215
                     94  |   .2758112   .0405191     6.81   0.000     .1963953    .3552272
                     95  |  -.6686002   .0806768    -8.29   0.000    -.8267238   -.5104767
                     96  |  -.2984834   .0512132    -5.83   0.000    -.3988595   -.1981073
                         |
                  season |
                      2  |  -.0684583   .0326975    -2.09   0.036    -.1325442   -.0043725
                      3  |   .0183079   .0369119     0.50   0.620    -.0540381     .090654
                      4  |  -.0193524    .035788    -0.54   0.589    -.0894955    .0507907
                      5  |  -.0651638   .0328784    -1.98   0.047    -.1296044   -.0007233
                      6  |  -.0574566   .0301094    -1.91   0.056      -.11647    .0015567
                      7  |  -.0364386   .0314527    -1.16   0.247    -.0980848    .0252076
                      8  |  -.0308357   .0333502    -0.92   0.355    -.0962009    .0345294
                      9  |  -.0322809   .0319881    -1.01   0.313    -.0949765    .0304146
                     10  |   .0529397   .0349646     1.51   0.130    -.0155896    .1214691
                         |
                   _cons |   3.836999   .5940388     6.46   0.000     2.672704    5.001293
-------------------------+----------------------------------------------------------------
       var(e.lattendance)|   .0441405   .0037592                      .0373547    .0521589
------------------------------------------------------------------------------------------

. 
. metobit lattendance lincomehometeam lincomeawayteam ldistance temperaturec rain lhometeamform_percentage lawayteamform_percentage lo
> utcome_uncertainty group_stage last16 quarter semi   samecountry   competitiveintensityko competitiveintensitygs    bd_w_1 i.hometea
> mcode i.season, ul(lcapacity) vce(robust)
note: semi omitted because of collinearity.

Refining starting values:

Grid node 0:   log likelihood =  135.12332

Fitting full model:

Iteration 0:   log pseudolikelihood =  135.12332  
Iteration 1:   log pseudolikelihood =  138.47837  
Iteration 2:   log pseudolikelihood =  138.72238  
Iteration 3:   log pseudolikelihood =  138.75444  
Iteration 4:   log pseudolikelihood =  138.75839  
Iteration 5:   log pseudolikelihood =  138.75914  
Iteration 6:   log pseudolikelihood =  138.75923  
Iteration 7:   log pseudolikelihood =  138.75925  
Iteration 8:   log pseudolikelihood =  138.75926  

Tobit regression                                Number of obs     =      1,234
                                                   Uncensored     =      1,205
Limits: Lower = -inf                               Left-censored  =          0
        Upper = lcapacity                          Right-censored =         29

                                                Wald chi2(119)    =   76413.82
Log pseudolikelihood = 138.75926                Prob > chi2       =     0.0000
------------------------------------------------------------------------------------------
                         |               Robust
             lattendance | Coefficient  std. err.      z    P>|z|     [95% conf. interval]
-------------------------+----------------------------------------------------------------
         lincomehometeam |   .5392942   .0542004     9.95   0.000     .4330634    .6455251
         lincomeawayteam |   .0421057   .0103662     4.06   0.000     .0217883    .0624232
               ldistance |  -.0014644   .0094626    -0.15   0.877    -.0200106    .0170819
            temperaturec |   .0027992   .0012359     2.26   0.024     .0003769    .0052214
                    rain |   .0108852    .018982     0.57   0.566    -.0263189    .0480893
lhometeamform_percentage |   .1676709   .0985477     1.70   0.089    -.0254791    .3608209
lawayteamform_percentage |   .1550837   .0795378     1.95   0.051    -.0008074    .3109749
    loutcome_uncertainty |  -.0247966   .0444153    -0.56   0.577    -.1118491    .0622559
             group_stage |  -.0886366   .0244253    -3.63   0.000    -.1365094   -.0407639
                  last16 |   .0141059   .0249721     0.56   0.572    -.0348384    .0630503
                 quarter |   .0040044   .0268103     0.15   0.881    -.0485428    .0565515
                    semi |          0  (omitted)
             samecountry |   .0235651   .0393545     0.60   0.549    -.0535683    .1006985
  competitiveintensityko |  -.0058319   .0083375    -0.70   0.484    -.0221731    .0105093
  competitiveintensitygs |  -.0631989   .0518532    -1.22   0.223    -.1648292    .0384315
                  bd_w_1 |    .040799   .0187734     2.17   0.030     .0040037    .0775942
                         |
            hometeamcode |
                      2  |   .8294195    .081057    10.23   0.000     .6705507    .9882884
                      3  |   .7256553   .2197813     3.30   0.001     .2948918    1.156419
                      4  |   .4480187   .0464153     9.65   0.000     .3570463    .5389911
                      5  |  -.4258387    .045383    -9.38   0.000    -.5147877   -.3368897
                      6  |   .1445255    .066115     2.19   0.029     .0149425    .2741085
                      7  |   .7508586   .0388623    19.32   0.000     .6746898    .8270273
                      8  |  -1.490939   .1022631   -14.58   0.000    -1.691371   -1.290507
                      9  |   .7471148   .0591548    12.63   0.000     .6311736     .863056
                     10  |   1.027846   .0513757    20.01   0.000     .9271514     1.12854
                     11  |   .7979516   .0498817    16.00   0.000     .7001853     .895718
                     12  |   .1943497   .0555269     3.50   0.000     .0855191    .3031804
                     13  |  -.1518806   .0502903    -3.02   0.003    -.2504478   -.0533134
                     14  |   .8578881   .1569677     5.47   0.000      .550237    1.165539
                     15  |     .10396   .0390305     2.66   0.008     .0274617    .1804584
                     16  |   .7579329   .0424295    17.86   0.000     .6747727    .8410931
                     17  |   1.010921   .0900732    11.22   0.000     .8343803    1.187461
                     18  |   .3187218    .113812     2.80   0.005     .0956545    .5417892
                     19  |   1.140969    .034764    32.82   0.000     1.072833    1.209105
                     20  |   .8849006   .0387831    22.82   0.000     .8088871     .960914
                     21  |  -.0084288   .0399853    -0.21   0.833    -.0867984    .0699409
                     22  |   .8379249   .1178798     7.11   0.000     .6068847    1.068965
                     23  |   .9867333   .0358685    27.51   0.000     .9164324    1.057034
                     24  |   .1783787   .1045513     1.71   0.088    -.0265381    .3832956
                     25  |   .3406829    .040437     8.43   0.000     .2614279    .4199379
                     26  |   .0320982    .054092     0.59   0.553    -.0739202    .1381166
                     27  |   .5739451   .1340478     4.28   0.000     .3112162     .836674
                     28  |   1.398986   .1000541    13.98   0.000     1.202883    1.595089
                     29  |  -.1411888   .2076422    -0.68   0.497    -.5481601    .2657824
                     30  |   1.352821    .048597    27.84   0.000     1.257573     1.44807
                     31  |   .2332515   .0398833     5.85   0.000     .1550816    .3114213
                     32  |   1.336105   .1688686     7.91   0.000     1.005129    1.667082
                     33  |   .1162894   .0655983     1.77   0.076     -.012281    .2448597
                     34  |   .9541654   .0662373    14.41   0.000     .8243426    1.083988
                     35  |   1.037175   .0397085    26.12   0.000     .9593474    1.115002
                     36  |    .804491   .2023936     3.97   0.000     .4078069    1.201175
                     37  |   .4951507   .1531918     3.23   0.001     .1949004     .795401
                     38  |  -.1140362   .0756249    -1.51   0.132    -.2622583    .0341858
                     39  |   .5805005   .0933534     6.22   0.000     .3975312    .7634699
                     40  |   .6300564   .0674414     9.34   0.000     .4978738     .762239
                     41  |   .4897105   .0798309     6.13   0.000     .3332448    .6461762
                     42  |   1.008332   .1983659     5.08   0.000     .6195422    1.397122
                     43  |   .8629237   .0737113    11.71   0.000     .7184522    1.007395
                     44  |   1.538054   .0909536    16.91   0.000     1.359788    1.716319
                     45  |   .9461625   .1520211     6.22   0.000     .6482066    1.244118
                     46  |   1.168756   .0864438    13.52   0.000     .9993297    1.338183
                     47  |  -.4628414   .0456266   -10.14   0.000     -.552268   -.3734148
                     48  |   .8020969   .0899934     8.91   0.000      .625713    .9784808
                     49  |   .6278037   .0398166    15.77   0.000     .5497646    .7058428
                     50  |  -.2094392    .051423    -4.07   0.000    -.3102264    -.108652
                     51  |   .4607589   .0534051     8.63   0.000     .3560867     .565431
                     52  |   .1808135   .0881446     2.05   0.040     .0080533    .3535738
                     53  |   .5226488   .0478562    10.92   0.000     .4288525    .6164452
                     54  |   .5545907   .1943891     2.85   0.004      .173595    .9355864
                     55  |   .8344733   .0364567    22.89   0.000     .7630194    .9059272
                     56  |   .1645379   .1038779     1.58   0.113    -.0390589    .3681348
                     57  |   .3450375   .2171782     1.59   0.112    -.0806239    .7706988
                     58  |   .3628659   .0457903     7.92   0.000     .2731186    .4526132
                     59  |   .5348259   .0739384     7.23   0.000     .3899093    .6797425
                     60  |  -.0604156   .0376793    -1.60   0.109    -.1342656    .0134344
                     61  |   .5816606   .0357416    16.27   0.000     .5116084    .6517128
                     62  |   1.068709    .033393    32.00   0.000      1.00326    1.134159
                     63  |  -.1826946    .053084    -3.44   0.001    -.2867374   -.0786519
                     64  |   .3344115   .0566884     5.90   0.000     .2233043    .4455186
                     65  |   .9674192    .107046     9.04   0.000     .7576129    1.177226
                     66  |   .8675421   .0689639    12.58   0.000     .7323754    1.002709
                     67  |   1.434015   .1913738     7.49   0.000     1.058929      1.8091
                     68  |   .0140171   .0696352     0.20   0.840    -.1224653    .1504995
                     69  |   .7481752   .0631811    11.84   0.000     .6243425    .8720079
                     70  |   .6911348   .0506021    13.66   0.000     .5919564    .7903131
                     71  |   .7333766   .0941622     7.79   0.000     .5488221    .9179311
                     72  |   .5643845   .5444419     1.04   0.300     -.502702    1.631471
                     73  |   1.189767   .1247627     9.54   0.000     .9452365    1.434297
                     74  |   .2190266   .0515489     4.25   0.000     .1179925    .3200606
                     75  |   .9429361   .1329132     7.09   0.000     .6824311    1.203441
                     76  |   .3785921   .0351304    10.78   0.000     .3097378    .4474463
                     77  |   2.283204     .16442    13.89   0.000     1.960947    2.605462
                     78  |    .739693     .04837    15.29   0.000     .6448896    .8344964
                     79  |   .7657997   .0664666    11.52   0.000     .6355276    .8960719
                     80  |   1.230281   .0413893    29.72   0.000     1.149159    1.311402
                     81  |   .4565451   .0780301     5.85   0.000     .3036089    .6094814
                     82  |   .9234232   .0622409    14.84   0.000     .8014333    1.045413
                     83  |   2.096299   .1652963    12.68   0.000     1.772324    2.420273
                     84  |   1.263777   .0920179    13.73   0.000     1.083425    1.444129
                     85  |   .0717998    .097306     0.74   0.461    -.1189165    .2625161
                     86  |   .9192634   .0568673    16.17   0.000     .8078055    1.030721
                     87  |   .4596886   .0558996     8.22   0.000     .3501275    .5692497
                     88  |   .5080501   .0757247     6.71   0.000     .3596324    .6564677
                     89  |   .6306679   .0822613     7.67   0.000     .4694386    .7918971
                     90  |   1.045043   .1178487     8.87   0.000     .8140637    1.276022
                     91  |   .2201206   .0439902     5.00   0.000     .1339013    .3063399
                     92  |   .7526014   .0714521    10.53   0.000     .6125578    .8926449
                     93  |    .148429   .0627597     2.37   0.018     .0254223    .2714358
                     94  |   .2835616   .0424815     6.67   0.000     .2002992    .3668239
                     95  |  -.6921053   .0840153    -8.24   0.000    -.8567723   -.5274382
                     96  |  -.2752931    .051868    -5.31   0.000    -.3769526   -.1736336
                         |
                  season |
                      2  |  -.0587562   .0321255    -1.83   0.067     -.121721    .0042085
                      3  |   .0254658   .0368387     0.69   0.489    -.0467367    .0976683
                      4  |  -.0143458   .0353545    -0.41   0.685    -.0836394    .0549478
                      5  |  -.0551496   .0322226    -1.71   0.087    -.1183048    .0080055
                      6  |  -.0490181   .0295292    -1.66   0.097    -.1068943    .0088582
                      7  |  -.0261421   .0303615    -0.86   0.389    -.0856496    .0333653
                      8  |  -.0233548   .0327778    -0.71   0.476    -.0875981    .0408885
                      9  |  -.0280274   .0316295    -0.89   0.376    -.0900202    .0339653
                     10  |   .0594916   .0350487     1.70   0.090    -.0092025    .1281857
                         |
                   _cons |   3.608126   .6244703     5.78   0.000     2.384187    4.832065
-------------------------+----------------------------------------------------------------
       var(e.lattendance)|   .0445787    .003802                      .0377164    .0526896
------------------------------------------------------------------------------------------

. 
. metobit lattendance lincomehometeam lincomeawayteam ldistance temperaturec rain lhometeamform_percentage lawayteamform_percentage lo
> utcome_uncertainty group_stage last16 quarter semi   samecountry   competitiveintensityko competitiveintensitygs   bd_3_1 i.hometeam
> code i.season, ul(lcapacity) vce(robust)
note: semi omitted because of collinearity.

Refining starting values:

Grid node 0:   log likelihood =  140.12826

Fitting full model:

Iteration 0:   log pseudolikelihood =  140.12826  
Iteration 1:   log pseudolikelihood =  143.52065  
Iteration 2:   log pseudolikelihood =   143.7685  
Iteration 3:   log pseudolikelihood =  143.80057  
Iteration 4:   log pseudolikelihood =  143.80457  
Iteration 5:   log pseudolikelihood =  143.80532  
Iteration 6:   log pseudolikelihood =  143.80542  
Iteration 7:   log pseudolikelihood =  143.80544  
Iteration 8:   log pseudolikelihood =  143.80544  

Tobit regression                                Number of obs     =      1,234
                                                   Uncensored     =      1,205
Limits: Lower = -inf                               Left-censored  =          0
        Upper = lcapacity                          Right-censored =         29

                                                Wald chi2(119)    =   78123.57
Log pseudolikelihood = 143.80544                Prob > chi2       =     0.0000
------------------------------------------------------------------------------------------
                         |               Robust
             lattendance | Coefficient  std. err.      z    P>|z|     [95% conf. interval]
-------------------------+----------------------------------------------------------------
         lincomehometeam |   .5374872   .0528076    10.18   0.000     .4339861    .6409882
         lincomeawayteam |   .0421408   .0103381     4.08   0.000     .0218785     .062403
               ldistance |  -.0030045   .0093988    -0.32   0.749    -.0214258    .0154169
            temperaturec |   .0029304   .0012255     2.39   0.017     .0005285    .0053323
                    rain |   .0111568   .0188083     0.59   0.553    -.0257069    .0480205
lhometeamform_percentage |   .1709554   .0980001     1.74   0.081    -.0211213    .3630321
lawayteamform_percentage |   .1239033   .0787638     1.57   0.116    -.0304709    .2782776
    loutcome_uncertainty |  -.0306073   .0441851    -0.69   0.488    -.1172086    .0559939
             group_stage |  -.0735412   .0253106    -2.91   0.004    -.1231491   -.0239334
                  last16 |   .0260081   .0257591     1.01   0.313    -.0244788    .0764951
                 quarter |   .0109881   .0273585     0.40   0.688    -.0426336    .0646099
                    semi |          0  (omitted)
             samecountry |   .0165402   .0395002     0.42   0.675    -.0608787    .0939592
  competitiveintensityko |  -.0053044   .0084118    -0.63   0.528    -.0217912    .0111823
  competitiveintensitygs |  -.0662604   .0517029    -1.28   0.200    -.1675963    .0350755
                  bd_3_1 |   .0517701   .0132308     3.91   0.000     .0258381     .077702
                         |
            hometeamcode |
                      2  |   .8165285   .0803751    10.16   0.000     .6589962    .9740609
                      3  |   .7238675   .2181333     3.32   0.001     .2963342    1.151401
                      4  |   .4405522    .045691     9.64   0.000     .3509994    .5301049
                      5  |  -.4272719   .0450584    -9.48   0.000    -.5155847    -.338959
                      6  |   .1351601   .0648582     2.08   0.037     .0080404    .2622799
                      7  |   .7447159   .0395363    18.84   0.000     .6672262    .8222055
                      8  |  -1.493269   .1017811   -14.67   0.000    -1.692757   -1.293782
                      9  |   .7411071   .0587564    12.61   0.000     .6259467    .8562674
                     10  |   1.024703    .050515    20.29   0.000     .9256951     1.12371
                     11  |   .7877011   .0493703    15.95   0.000     .6909371    .8844651
                     12  |   .1869597   .0551843     3.39   0.001     .0788004     .295119
                     13  |  -.1562448   .0499082    -3.13   0.002    -.2540631   -.0584266
                     14  |   .8464882   .1547985     5.47   0.000     .5430887    1.149888
                     15  |   .0964849   .0396453     2.43   0.015     .0187815    .1741883
                     16  |   .7488683   .0419908    17.83   0.000     .6665678    .8311688
                     17  |    1.00956   .0885329    11.40   0.000     .8360388    1.183081
                     18  |   .3180458   .1136855     2.80   0.005     .0952264    .5408653
                     19  |    1.13456   .0354283    32.02   0.000     1.065122    1.203998
                     20  |   .8755046   .0402045    21.78   0.000     .7967052     .954304
                     21  |  -.0077366   .0408802    -0.19   0.850    -.0878604    .0723872
                     22  |   .8459694   .1108492     7.63   0.000      .628709     1.06323
                     23  |    .969856   .0368576    26.31   0.000     .8976164    1.042096
                     24  |   .1747947   .1036367     1.69   0.092    -.0283296    .3779189
                     25  |   .3381564   .0408796     8.27   0.000     .2580338     .418279
                     26  |   .0199067    .050606     0.39   0.694    -.0792792    .1190926
                     27  |   .5755215    .133657     4.31   0.000     .3135586    .8374845
                     28  |   1.375732   .0964878    14.26   0.000     1.186619    1.564845
                     29  |  -.1501331   .2052398    -0.73   0.464    -.5523957    .2521294
                     30  |    1.28984   .0519854    24.81   0.000      1.18795    1.391729
                     31  |   .2306033   .0396471     5.82   0.000     .1528965    .3083101
                     32  |   1.329286    .169034     7.86   0.000     .9979853    1.660586
                     33  |   .1015701   .0649393     1.56   0.118    -.0257085    .2288487
                     34  |   .9519311   .0652375    14.59   0.000      .824068    1.079794
                     35  |   1.034647   .0395818    26.14   0.000     .9570676    1.112226
                     36  |   .8065654   .2028346     3.98   0.000     .4090168    1.204114
                     37  |    .486966   .1503368     3.24   0.001     .1923112    .7816207
                     38  |  -.1209711   .0745533    -1.62   0.105    -.2670929    .0251508
                     39  |   .5813399   .0916672     6.34   0.000     .4016755    .7610043
                     40  |   .6290558   .0672639     9.35   0.000     .4972209    .7608906
                     41  |   .4735737   .0826636     5.73   0.000     .3115561    .6355913
                     42  |   1.007909   .1958241     5.15   0.000      .624101    1.391717
                     43  |    .861222   .0737267    11.68   0.000     .7167205    1.005724
                     44  |   1.520383   .0892283    17.04   0.000     1.345499    1.695268
                     45  |   .9246136   .1465066     6.31   0.000      .637466    1.211761
                     46  |   1.162638   .0846538    13.73   0.000       .99672    1.328557
                     47  |  -.4691303   .0456858   -10.27   0.000    -.5586728   -.3795878
                     48  |   .7932075     .08948     8.86   0.000     .6178299    .9685851
                     49  |   .6220639   .0397418    15.65   0.000     .5441714    .6999565
                     50  |  -.2059776   .0518811    -3.97   0.000    -.3076626   -.1042926
                     51  |   .4589358    .054201     8.47   0.000     .3527037    .5651678
                     52  |   .1810348   .0877997     2.06   0.039     .0089505    .3531191
                     53  |   .5232849   .0468289    11.17   0.000     .4315019    .6150679
                     54  |   .5551349   .1945984     2.85   0.004     .1737291    .9365407
                     55  |   .8231875   .0379971    21.66   0.000     .7487144    .8976605
                     56  |   .1609633   .1025016     1.57   0.116    -.0399361    .3618626
                     57  |   .3427049   .2157744     1.59   0.112    -.0802051    .7656149
                     58  |   .3649922   .0456548     7.99   0.000     .2755104     .454474
                     59  |   .5359128   .0735846     7.28   0.000     .3916897    .6801359
                     60  |  -.0612682   .0384351    -1.59   0.111    -.1365995    .0140632
                     61  |    .582612   .0359869    16.19   0.000      .512079    .6531451
                     62  |   1.071381    .035035    30.58   0.000     1.002713    1.140048
                     63  |  -.1867588   .0524433    -3.56   0.000    -.2895457   -.0839718
                     64  |   .3340529    .055951     5.97   0.000     .2243909    .4437148
                     65  |   .9629433   .1062342     9.06   0.000     .7547282    1.171158
                     66  |   .8626399   .0679777    12.69   0.000      .729406    .9958738
                     67  |   1.422033   .1866027     7.62   0.000     1.056298    1.787768
                     68  |   .0175898   .0688053     0.26   0.798    -.1172662    .1524457
                     69  |   .7410817   .0623693    11.88   0.000     .6188402    .8633233
                     70  |   .6794452   .0506879    13.40   0.000     .5800988    .7787917
                     71  |    .731742   .0937449     7.81   0.000     .5480053    .9154787
                     72  |   .5652942   .5445129     1.04   0.299    -.5019315     1.63252
                     73  |   1.166938   .1134481    10.29   0.000     .9445838    1.389292
                     74  |   .2157105   .0514414     4.19   0.000     .1148873    .3165337
                     75  |   .9372168   .1311397     7.15   0.000     .6801878    1.194246
                     76  |   .3685178   .0354899    10.38   0.000      .298959    .4380767
                     77  |   2.278608   .1617294    14.09   0.000     1.961624    2.595591
                     78  |   .7422089   .0522257    14.21   0.000     .6398485    .8445693
                     79  |    .763838   .0666647    11.46   0.000     .6331775    .8944984
                     80  |   1.205625   .0420489    28.67   0.000      1.12321    1.288039
                     81  |   .4547417   .0773388     5.88   0.000     .3031604     .606323
                     82  |   .9205174    .061322    15.01   0.000     .8003285    1.040706
                     83  |   2.088015   .1615806    12.92   0.000     1.771322    2.404707
                     84  |   1.249599   .0872588    14.32   0.000     1.078575    1.420624
                     85  |   .0681455   .0963431     0.71   0.479    -.1206835    .2569745
                     86  |   .9080651   .0562795    16.13   0.000     .7977593    1.018371
                     87  |   .4540357    .056335     8.06   0.000     .3436211    .5644502
                     88  |   .4900953   .0838711     5.84   0.000     .3257109    .6544796
                     89  |   .6229037   .0813609     7.66   0.000     .4634394    .7823681
                     90  |   1.040894   .1152973     9.03   0.000     .8149158    1.266873
                     91  |   .2131834   .0440581     4.84   0.000      .126831    .2995357
                     92  |   .7531659   .0709845    10.61   0.000     .6140388    .8922929
                     93  |   .1493147    .062221     2.40   0.016     .0273638    .2712656
                     94  |   .2772535   .0432705     6.41   0.000     .1924449    .3620621
                     95  |  -.6843801   .0839623    -8.15   0.000    -.8489433    -.519817
                     96  |  -.2822571   .0514074    -5.49   0.000    -.3830137   -.1815004
                         |
                  season |
                      2  |  -.0581979   .0322801    -1.80   0.071    -.1214657    .0050698
                      3  |   .0204184   .0369774     0.55   0.581    -.0520559    .0928927
                      4  |   -.019487   .0355252    -0.55   0.583    -.0891151     .050141
                      5  |  -.0596356    .032387    -1.84   0.066    -.1231129    .0038416
                      6  |  -.0504504   .0296886    -1.70   0.089    -.1086389    .0077382
                      7  |  -.0313134   .0307113    -1.02   0.308    -.0915064    .0288796
                      8  |  -.0248051   .0328814    -0.75   0.451    -.0892516    .0396413
                      9  |  -.0280565   .0317414    -0.88   0.377    -.0902686    .0341556
                     10  |   .0579571   .0348898     1.66   0.097    -.0104256    .1263398
                         |
                   _cons |   3.652694   .6095746     5.99   0.000     2.457949    4.847438
-------------------------+----------------------------------------------------------------
       var(e.lattendance)|    .044226   .0037755                       .037412     .052281
------------------------------------------------------------------------------------------

. 
. metobit lattendance lincomehometeam lincomeawayteam ldistance temperaturec rain lhometeamform_percentage lawayteamform_percentage lo
> utcome_uncertainty group_stage last16 quarter semi   samecountry   competitiveintensityko competitiveintensitygs   bd_10_1 i.hometea
> mcode i.season, ul(lcapacity) vce(robust)
note: semi omitted because of collinearity.

Refining starting values:

Grid node 0:   log likelihood =  141.47879

Fitting full model:

Iteration 0:   log pseudolikelihood =  141.47879  
Iteration 1:   log pseudolikelihood =  144.86837  
Iteration 2:   log pseudolikelihood =  145.11592  
Iteration 3:   log pseudolikelihood =  145.14784  
Iteration 4:   log pseudolikelihood =  145.15183  
Iteration 5:   log pseudolikelihood =  145.15258  
Iteration 6:   log pseudolikelihood =  145.15267  
Iteration 7:   log pseudolikelihood =  145.15269  
Iteration 8:   log pseudolikelihood =   145.1527  

Tobit regression                                Number of obs     =      1,234
                                                   Uncensored     =      1,205
Limits: Lower = -inf                               Left-censored  =          0
        Upper = lcapacity                          Right-censored =         29

                                                Wald chi2(119)    =   72370.69
Log pseudolikelihood = 145.1527                 Prob > chi2       =     0.0000
------------------------------------------------------------------------------------------
                         |               Robust
             lattendance | Coefficient  std. err.      z    P>|z|     [95% conf. interval]
-------------------------+----------------------------------------------------------------
         lincomehometeam |   .5299083   .0543666     9.75   0.000     .4233517     .636465
         lincomeawayteam |   .0393006   .0103445     3.80   0.000     .0190257    .0595755
               ldistance |  -.0046483   .0094231    -0.49   0.622    -.0231173    .0138206
            temperaturec |    .002794   .0012237     2.28   0.022     .0003957    .0051924
                    rain |    .012989     .01889     0.69   0.492    -.0240348    .0500128
lhometeamform_percentage |   .1737192   .0985707     1.76   0.078    -.0194758    .3669142
lawayteamform_percentage |   .1048009   .0792906     1.32   0.186    -.0506058    .2602076
    loutcome_uncertainty |  -.0218063    .044295    -0.49   0.623    -.1086228    .0650103
             group_stage |  -.0693898   .0251594    -2.76   0.006    -.1187014   -.0200782
                  last16 |   .0265466   .0260871     1.02   0.309    -.0245832    .0776763
                 quarter |   .0065218   .0273427     0.24   0.811    -.0470689    .0601125
                    semi |          0  (omitted)
             samecountry |   .0176244   .0398741     0.44   0.658    -.0605274    .0957761
  competitiveintensityko |  -.0052193   .0085269    -0.61   0.540    -.0219317     .011493
  competitiveintensitygs |  -.0694623    .051829    -1.34   0.180    -.1710452    .0321206
                 bd_10_1 |    .028079   .0067307     4.17   0.000     .0148871    .0412708
                         |
            hometeamcode |
                      2  |   .8147215    .078983    10.32   0.000     .6599177    .9695252
                      3  |   .7239589   .2168396     3.34   0.001     .2989612    1.148957
                      4  |   .4394262   .0461796     9.52   0.000     .3489158    .5299367
                      5  |   -.427607   .0453033    -9.44   0.000    -.5163997   -.3388142
                      6  |   .1344943   .0658912     2.04   0.041     .0053499    .2636387
                      7  |   .7464642   .0391582    19.06   0.000     .6697156    .8232129
                      8  |  -1.474522   .1032973   -14.27   0.000    -1.676981   -1.272063
                      9  |   .7411445   .0579525    12.79   0.000     .6275597    .8547293
                     10  |   1.025925   .0496357    20.67   0.000     .9286404    1.123209
                     11  |   .7834183   .0492591    15.90   0.000     .6868722    .8799644
                     12  |   .1707896   .0525973     3.25   0.001     .0677008    .2738783
                     13  |  -.1542459   .0491891    -3.14   0.002    -.2506547    -.057837
                     14  |   .8340851   .1565686     5.33   0.000     .5272163    1.140954
                     15  |    .101209    .037993     2.66   0.008     .0267441    .1756739
                     16  |   .7392215   .0418256    17.67   0.000     .6572448    .8211982
                     17  |   1.009382   .0893135    11.30   0.000     .8343308    1.184433
                     18  |   .3254755   .1135913     2.87   0.004     .1028406    .5481103
                     19  |   1.133166    .034485    32.86   0.000     1.065576    1.200755
                     20  |   .8743416   .0391324    22.34   0.000     .7976435    .9510397
                     21  |  -.0113004    .037751    -0.30   0.765    -.0852909    .0626902
                     22  |   .8351928   .1129014     7.40   0.000     .6139102    1.056475
                     23  |   .9707386   .0359529    27.00   0.000     .9002722    1.041205
                     24  |   .1654909   .1056237     1.57   0.117    -.0415278    .3725095
                     25  |   .3307696   .0403821     8.19   0.000      .251622    .4099171
                     26  |   .0274799   .0513093     0.54   0.592    -.0730845    .1280443
                     27  |   .5675179   .1322463     4.29   0.000     .3083199     .826716
                     28  |   1.366338   .0981403    13.92   0.000     1.173986    1.558689
                     29  |  -.1514726   .2059116    -0.74   0.462    -.5550519    .2521067
                     30  |   1.292182   .0514691    25.11   0.000     1.191305     1.39306
                     31  |   .2370328   .0391957     6.05   0.000     .1602107    .3138549
                     32  |   1.319993   .1712766     7.71   0.000      .984297    1.655689
                     33  |   .1114022   .0635362     1.75   0.080    -.0131265    .2359308
                     34  |   .9499694   .0659351    14.41   0.000      .820739      1.0792
                     35  |   1.032222   .0391488    26.37   0.000     .9554916    1.108952
                     36  |   .8044366   .2014141     3.99   0.000     .4096721    1.199201
                     37  |   .4778258   .1515962     3.15   0.002     .1807027    .7749489
                     38  |  -.1316087   .0762773    -1.73   0.084    -.2811095     .017892
                     39  |   .5752628   .0929871     6.19   0.000     .3930114    .7575142
                     40  |   .6331097   .0664202     9.53   0.000     .5029285    .7632909
                     41  |   .4785188   .0810498     5.90   0.000      .319664    .6373736
                     42  |    1.00195   .1959505     5.11   0.000     .6178946    1.386006
                     43  |    .856065   .0725679    11.80   0.000     .7138346    .9982954
                     44  |   1.529397   .0913187    16.75   0.000     1.350416    1.708378
                     45  |   .9051842   .1475986     6.13   0.000     .6158964    1.194472
                     46  |   1.159038   .0853663    13.58   0.000     .9917231    1.326353
                     47  |  -.4611702   .0452171   -10.20   0.000    -.5497941   -.3725462
                     48  |   .7784986   .0899095     8.66   0.000     .6022793    .9547179
                     49  |   .6082712   .0390617    15.57   0.000     .5317116    .6848308
                     50  |  -.1944324   .0510509    -3.81   0.000    -.2944903   -.0943746
                     51  |   .4607744   .0541366     8.51   0.000     .3546686    .5668803
                     52  |   .1760464   .0824235     2.14   0.033     .0144993    .3375936
                     53  |   .5299509   .0461564    11.48   0.000     .4394861    .6204157
                     54  |   .5467216   .1957531     2.79   0.005     .1630526    .9303906
                     55  |   .8266484    .037283    22.17   0.000     .7535751    .8997217
                     56  |   .1537008   .1028544     1.49   0.135    -.0478902    .3552918
                     57  |   .3498733   .2142918     1.63   0.103     -.070131    .7698776
                     58  |   .3715609    .045478     8.17   0.000     .2824257    .4606962
                     59  |    .534238   .0744975     7.17   0.000     .3882256    .6802504
                     60  |  -.0704943   .0379297    -1.86   0.063    -.1448352    .0038465
                     61  |   .5830213   .0350161    16.65   0.000     .5143911    .6516515
                     62  |     1.0631   .0334018    31.83   0.000     .9976341    1.128567
                     63  |  -.1873059   .0525495    -3.56   0.000     -.290301   -.0843109
                     64  |   .3339144   .0562278     5.94   0.000     .2237099    .4441189
                     65  |   .9619385   .1068999     9.00   0.000     .7524185    1.171458
                     66  |   .8638384    .067737    12.75   0.000     .7310764    .9966005
                     67  |   1.413965   .1883874     7.51   0.000     1.044733    1.783198
                     68  |   .0057985   .0653462     0.09   0.929    -.1222778    .1338748
                     69  |   .7377978   .0627402    11.76   0.000     .6148293    .8607663
                     70  |   .6838843   .0501608    13.63   0.000      .585571    .7821977
                     71  |   .7292001   .0926539     7.87   0.000     .5476018    .9107984
                     72  |   .5475347   .5374365     1.02   0.308    -.5058214    1.600891
                     73  |   1.168714   .1123717    10.40   0.000     .9484698    1.388959
                     74  |   .2137305   .0514777     4.15   0.000     .1128361    .3146249
                     75  |   .9319772   .1343374     6.94   0.000     .6686808    1.195274
                     76  |    .362983   .0349252    10.39   0.000     .2945308    .4314352
                     77  |   2.257329   .1630434    13.84   0.000     1.937769    2.576888
                     78  |   .7412282   .0507265    14.61   0.000      .641806    .8406504
                     79  |   .7690733   .0646238    11.90   0.000     .6424129    .8957336
                     80  |   1.185379    .042585    27.84   0.000     1.101913    1.268844
                     81  |    .442473   .0737086     6.00   0.000     .2980069    .5869392
                     82  |   .9211886   .0616827    14.93   0.000     .8002928    1.042084
                     83  |   2.067724   .1654283    12.50   0.000     1.743491    2.391958
                     84  |    1.25185   .0893888    14.00   0.000     1.076652    1.427049
                     85  |   .0633459   .0971911     0.65   0.515    -.1271452     .253837
                     86  |   .9065879    .055432    16.35   0.000     .7979432    1.015233
                     87  |   .4554318   .0562473     8.10   0.000     .3451891    .5656744
                     88  |    .493668    .084224     5.86   0.000     .3285921     .658744
                     89  |   .6246823   .0811314     7.70   0.000     .4656677    .7836969
                     90  |    1.02556   .1180089     8.69   0.000     .7942664    1.256853
                     91  |   .2092794   .0461378     4.54   0.000      .118851    .2997079
                     92  |   .7458537   .0715508    10.42   0.000     .6056167    .8860907
                     93  |   .1548027   .0621179     2.49   0.013     .0330539    .2765514
                     94  |   .2741743   .0403027     6.80   0.000     .1951825    .3531662
                     95  |  -.6742007   .0850911    -7.92   0.000    -.8409763   -.5074252
                     96  |  -.2901001   .0527124    -5.50   0.000    -.3934146   -.1867857
                         |
                  season |
                      2  |  -.0592707   .0321926    -1.84   0.066    -.1223669    .0038256
                      3  |   .0195278   .0366872     0.53   0.595    -.0523778    .0914333
                      4  |  -.0144798    .035346    -0.41   0.682    -.0837566    .0547971
                      5  |   -.053949   .0321672    -1.68   0.094    -.1169956    .0090975
                      6  |  -.0519245   .0296914    -1.75   0.080    -.1101185    .0062696
                      7  |    -.03306   .0308221    -1.07   0.283    -.0934702    .0273502
                      8  |  -.0247175    .032983    -0.75   0.454    -.0893629    .0399279
                      9  |   -.028025   .0317783    -0.88   0.378    -.0903093    .0342593
                     10  |   .0619311   .0348876     1.78   0.076    -.0064474    .1303095
                         |
                   _cons |   3.778984   .6251857     6.04   0.000     2.553642    5.004325
-------------------------+----------------------------------------------------------------
       var(e.lattendance)|   .0441338    .003747                      .0373683    .0521241
------------------------------------------------------------------------------------------

. 
end of do-file

. clear

. use "C:\Users\franc\OneDrive - Leeds Beckett University\Documents\Francesco organised\Research\Champions League\Attendance\New datas
> et\top 5 edited no final.dta"

. do "C:\Users\franc\AppData\Local\Temp\STD18d4_000000.tmp"

. metobit lattendance lincomehometeam lincomeawayteam ldistance temperaturec rain lhometeamform_percentage lawayteamform_percentage lo
> utcome_uncertainty group_stage last16 quarter semi   samecountry   competitiveintensityko competitiveintensitygs lsquad_value_home_s
> tandardised lsquad_value_away_standardised  i.hometeamcode i.season, ul(lcapacity) vce(robust)
note: semi omitted because of collinearity.
note: 95.hometeamcode omitted because of collinearity.

Refining starting values:

Grid node 0:   log likelihood =  261.82957

Fitting full model:

Iteration 0:   log pseudolikelihood =  261.82957  
Iteration 1:   log pseudolikelihood =  262.36525  
Iteration 2:   log pseudolikelihood =  262.36672  
Iteration 3:   log pseudolikelihood =  262.36672  

Tobit regression                                Number of obs     =        746
                                                   Uncensored     =        733
Limits: Lower = -inf                               Left-censored  =          0
        Upper = lcapacity                          Right-censored =         13

                                                Wald chi2(63)     =   12038.23
Log pseudolikelihood = 262.36672                Prob > chi2       =     0.0000
------------------------------------------------------------------------------------------------
                               |               Robust
                   lattendance | Coefficient  std. err.      z    P>|z|     [95% conf. interval]
-------------------------------+----------------------------------------------------------------
               lincomehometeam |   .0084479   .0460743     0.18   0.855     -.081856    .0987518
               lincomeawayteam |   .0232122   .0123905     1.87   0.061    -.0010727    .0474971
                     ldistance |   -.006161   .0093848    -0.66   0.512    -.0245548    .0122328
                  temperaturec |  -.0001156    .001227    -0.09   0.925    -.0025206    .0022893
                          rain |   .0164115   .0211185     0.78   0.437    -.0249799     .057803
      lhometeamform_percentage |  -.0017755   .0826039    -0.02   0.983    -.1636762    .1601252
      lawayteamform_percentage |   .1172321   .0807087     1.45   0.146     -.040954    .2754182
          loutcome_uncertainty |   .1197509   .0611175     1.96   0.050    -.0000372    .2395391
                   group_stage |   -.076228   .0224456    -3.40   0.001    -.1202206   -.0322354
                        last16 |  -.0125723   .0238899    -0.53   0.599    -.0593956     .034251
                       quarter |  -.0358215   .0236117    -1.52   0.129    -.0820996    .0104565
                          semi |          0  (omitted)
                   samecountry |    .020105   .0370201     0.54   0.587     -.052453     .092663
        competitiveintensityko |  -.0038215   .0084885    -0.45   0.653    -.0204587    .0128156
        competitiveintensitygs |  -.0187032   .0320652    -0.58   0.560    -.0815498    .0441435
lsquad_value_home_standardised |   .1452791   .1155045     1.26   0.208    -.0811056    .3716637
lsquad_value_away_standardised |   .2025616   .0350249     5.78   0.000     .1339141     .271209
                               |
                  hometeamcode |
                            2  |   .9157465   .0883699    10.36   0.000     .7425447    1.088948
                            7  |   .9069007   .0517834    17.51   0.000     .8054072    1.008394
                            8  |  -.7434119   .0757748    -9.81   0.000    -.8919279   -.5948959
                            9  |   .6250488   .0698475     8.95   0.000     .4881501    .7619474
                           10  |   .7895023   .0612662    12.89   0.000     .6694229    .9095818
                           11  |   .6154016   .0738387     8.33   0.000     .4706804    .7601228
                           12  |  -.1320437    .075406    -1.75   0.080    -.2798367    .0157493
                           15  |   .1472134   .0455912     3.23   0.001     .0578564    .2365705
                           16  |   .9926323   .0536071    18.52   0.000     .8875643      1.0977
                           18  |   .2005801    .115794     1.73   0.083     -.026372    .4275322
                           19  |   1.007026   .0580617    17.34   0.000     .8932267    1.120824
                           20  |   .6612299   .0616849    10.72   0.000     .5403297      .78213
                           25  |   .4808357     .06952     6.92   0.000     .3445789    .6170924
                           30  |   1.096951   .0984784    11.14   0.000     .9039365    1.289965
                           35  |   .8122637   .0613377    13.24   0.000     .6920441    .9324833
                           41  |   .3852516    .092132     4.18   0.000     .2046762    .5658269
                           48  |   .8760624   .0901721     9.72   0.000     .6993284    1.052796
                           49  |    .409747   .0726418     5.64   0.000     .2673718    .5521223
                           53  |   .2957773    .066324     4.46   0.000     .1657846    .4257701
                           54  |   .2058633   .1915987     1.07   0.283    -.1696632    .5813898
                           55  |   .6420531   .0741331     8.66   0.000     .4967549    .7873512
                           59  |    .167602   .0869297     1.93   0.054    -.0027771    .3379812
                           61  |   .5901319   .0685373     8.61   0.000     .4558012    .7244626
                           62  |   1.116919   .0661177    16.89   0.000     .9873308    1.246507
                           64  |   .1485231   .0729664     2.04   0.042     .0055117    .2915346
                           65  |    .506763   .1245384     4.07   0.000     .2626722    .7508538
                           70  |   .5416535   .0662025     8.18   0.000     .4118989    .6714081
                           71  |    .582617   .0953948     6.11   0.000     .3956466    .7695874
                           74  |   .5839277   .0444857    13.13   0.000     .4967373    .6711181
                           79  |   .6025987   .0718195     8.39   0.000     .4618351    .7433623
                           80  |   1.035619   .0938949    11.03   0.000     .8515889     1.21965
                           81  |   .2428421   .0857523     2.83   0.005     .0747707    .4109135
                           82  |    .494186   .0832274     5.94   0.000     .3310633    .6573088
                           88  |   .5790893   .0892113     6.49   0.000     .4042384    .7539402
                           89  |   .7782335   .0920974     8.45   0.000     .5977259     .958741
                           92  |   .4197015   .0908972     4.62   0.000     .2415463    .5978566
                           93  |  -.0776984   .0786745    -0.99   0.323    -.2318976    .0765008
                           94  |   .3214077   .0565788     5.68   0.000     .2105153    .4323002
                           95  |          0  (omitted)
                               |
                        season |
                            2  |  -.0881953   .0323492    -2.73   0.006    -.1515986   -.0247919
                            3  |  -.0654799    .036819    -1.78   0.075    -.1376438    .0066839
                            4  |  -.0427743   .0331211    -1.29   0.197    -.1076904    .0221417
                            5  |  -.0339833    .024905    -1.36   0.172    -.0827962    .0148296
                            6  |  -.0058922   .0249329    -0.24   0.813    -.0547599    .0429755
                            7  |  -.0250857   .0238133    -1.05   0.292     -.071759    .0215875
                            8  |    .019993   .0299542     0.67   0.504    -.0387162    .0787021
                            9  |  -.0021165   .0322647    -0.07   0.948    -.0653542    .0611212
                           10  |   .0495196   .0274562     1.80   0.071    -.0042936    .1033328
                               |
                         _cons |   9.330949   .5139369    18.16   0.000     8.323651    10.33825
-------------------------------+----------------------------------------------------------------
             var(e.lattendance)|   .0274899   .0030189                      .0221665    .0340919
------------------------------------------------------------------------------------------------

. 
. metobit lattendance lincomehometeam lincomeawayteam ldistance temperaturec rain lhometeamform_percentage lawayteamform_percentage lo
> utcome_uncertainty group_stage last16 quarter semi   samecountry   competitiveintensityko competitiveintensitygs bd_w i.hometeamcode
>  i.season, ul(lcapacity) vce(robust)
note: semi omitted because of collinearity.
note: 95.hometeamcode omitted because of collinearity.

Refining starting values:

Grid node 0:   log likelihood =  245.97768

Fitting full model:

Iteration 0:   log pseudolikelihood =  245.97768  
Iteration 1:   log pseudolikelihood =  246.45921  
Iteration 2:   log pseudolikelihood =  246.46055  
Iteration 3:   log pseudolikelihood =  246.46055  

Tobit regression                                Number of obs     =        746
                                                   Uncensored     =        733
Limits: Lower = -inf                               Left-censored  =          0
        Upper = lcapacity                          Right-censored =         13

                                                Wald chi2(62)     =   15770.58
Log pseudolikelihood = 246.46055                Prob > chi2       =     0.0000
------------------------------------------------------------------------------------------
                         |               Robust
             lattendance | Coefficient  std. err.      z    P>|z|     [95% conf. interval]
-------------------------+----------------------------------------------------------------
         lincomehometeam |   .0102719   .0362739     0.28   0.777    -.0608237    .0813675
         lincomeawayteam |    .036047   .0126628     2.85   0.004     .0112284    .0608656
               ldistance |  -.0041614   .0095965    -0.43   0.665    -.0229703    .0146475
            temperaturec |   .0001789   .0012668     0.14   0.888     -.002304    .0026618
                    rain |    .013111    .021735     0.60   0.546    -.0294888    .0557109
lhometeamform_percentage |   .0262425   .0847697     0.31   0.757     -.139903    .1923881
lawayteamform_percentage |   .2077246   .0821098     2.53   0.011     .0467923    .3686568
    loutcome_uncertainty |  -.0490766   .0519249    -0.95   0.345    -.1508475    .0526944
             group_stage |  -.1040716   .0232251    -4.48   0.000     -.149592   -.0585511
                  last16 |  -.0147697   .0243887    -0.61   0.545    -.0625707    .0330313
                 quarter |  -.0335623   .0240573    -1.40   0.163    -.0807137     .013589
                    semi |          0  (omitted)
             samecountry |   .0257689   .0381528     0.68   0.499    -.0490091     .100547
  competitiveintensityko |    -.00744   .0080825    -0.92   0.357    -.0232815    .0084014
  competitiveintensitygs |  -.0110546   .0302613    -0.37   0.715    -.0703657    .0482566
                    bd_w |   .0127905   .0215387     0.59   0.553    -.0294247    .0550056
                         |
            hometeamcode |
                      2  |   .9447022   .0779004    12.13   0.000     .7920204    1.097384
                      7  |   .9390332   .0279056    33.65   0.000     .8843391    .9937272
                      8  |  -.7690639   .0768487   -10.01   0.000    -.9196846   -.6184432
                      9  |   .6426303   .0553631    11.61   0.000     .5341206    .7511401
                     10  |   .7505558    .056062    13.39   0.000     .6406762    .8604354
                     11  |   .6405259   .0501921    12.76   0.000     .5421513    .7389006
                     12  |  -.1389787   .0592728    -2.34   0.019    -.2551513   -.0228061
                     15  |   .1375086   .0347044     3.96   0.000     .0694892    .2055281
                     16  |   1.052944   .0240766    43.73   0.000     1.005754    1.100133
                     18  |   .1578395   .1118097     1.41   0.158    -.0613035    .3769824
                     19  |   1.030299   .0329311    31.29   0.000     .9657551    1.094843
                     20  |   .6757559   .0385807    17.52   0.000     .6001391    .7513726
                     25  |   .5374731   .0281608    19.09   0.000     .4822789    .5926673
                     30  |   1.178706   .0487181    24.19   0.000     1.083221    1.274192
                     35  |   .8009453   .0379496    21.11   0.000     .7265655     .875325
                     41  |   .3834106   .0763467     5.02   0.000     .2337738    .5330475
                     48  |   .9162337    .082077    11.16   0.000     .7553657    1.077102
                     49  |   .4436992   .0367067    12.09   0.000     .3717554     .515643
                     53  |   .2383999    .045265     5.27   0.000      .149682    .3271178
                     54  |   .2096934   .1787579     1.17   0.241    -.1406656    .5600524
                     55  |   .6749223   .0341132    19.78   0.000     .6080616     .741783
                     59  |   .1195131    .068685     1.74   0.082     -.015107    .2541333
                     61  |    .655159    .028561    22.94   0.000     .5991804    .7111376
                     62  |   1.162391   .0270353    43.00   0.000     1.109403    1.215379
                     64  |   .0855871   .0614905     1.39   0.164    -.0349321    .2061062
                     65  |    .527831    .110508     4.78   0.000     .3112393    .7444228
                     70  |    .539269   .0475196    11.35   0.000     .4461322    .6324057
                     71  |   .5794333   .0850305     6.81   0.000     .4127766      .74609
                     74  |   .6325781   .0282082    22.43   0.000      .577291    .6878651
                     79  |   .5725418   .0585654     9.78   0.000     .4577557    .6873279
                     80  |   1.107777   .0410077    27.01   0.000     1.027403     1.18815
                     81  |   .2200751   .0858219     2.56   0.010     .0518672     .388283
                     82  |     .48833    .055906     8.73   0.000     .3787561    .5979038
                     88  |   .5739496   .0741943     7.74   0.000     .4285314    .7193677
                     89  |   .8110461   .0749074    10.83   0.000     .6642303    .9578619
                     92  |   .4182694   .0692709     6.04   0.000     .2825009    .5540379
                     93  |  -.0485832   .0664068    -0.73   0.464    -.1787382    .0815717
                     94  |   .3268283   .0385004     8.49   0.000     .2513689    .4022877
                     95  |          0  (omitted)
                         |
                  season |
                      2  |  -.0859131   .0329774    -2.61   0.009    -.1505475   -.0212786
                      3  |  -.0675285   .0375946    -1.80   0.072    -.1412126    .0061555
                      4  |     -.0464   .0345995    -1.34   0.180    -.1142137    .0214137
                      5  |  -.0402903   .0261057    -1.54   0.123    -.0914565     .010876
                      6  |  -.0061952   .0261085    -0.24   0.812    -.0573669    .0449765
                      7  |  -.0265567   .0246598    -1.08   0.282    -.0748891    .0217757
                      8  |   .0164094   .0298782     0.55   0.583    -.0421507    .0749696
                      9  |  -.0157559   .0336158    -0.47   0.639    -.0816416    .0501298
                     10  |   .0383588   .0286295     1.34   0.180    -.0177539    .0944715
                         |
                   _cons |   9.506766   .4189109    22.69   0.000     8.685716    10.32782
-------------------------+----------------------------------------------------------------
       var(e.lattendance)|   .0286613   .0031235                      .0231491    .0354862
------------------------------------------------------------------------------------------

. 
. metobit lattendance lincomehometeam lincomeawayteam ldistance temperaturec rain lhometeamform_percentage lawayteamform_percentage lo
> utcome_uncertainty group_stage last16 quarter semi   samecountry   competitiveintensityko competitiveintensitygs   bd_3 i.hometeamco
> de i.season, ul(lcapacity) vce(robust)
note: semi omitted because of collinearity.
note: 95.hometeamcode omitted because of collinearity.

Refining starting values:

Grid node 0:   log likelihood =  248.43781

Fitting full model:

Iteration 0:   log pseudolikelihood =  248.43781  
Iteration 1:   log pseudolikelihood =  248.93032  
Iteration 2:   log pseudolikelihood =  248.93169  
Iteration 3:   log pseudolikelihood =  248.93169  

Tobit regression                                Number of obs     =        746
                                                   Uncensored     =        733
Limits: Lower = -inf                               Left-censored  =          0
        Upper = lcapacity                          Right-censored =         13

                                                Wald chi2(62)     =   16864.20
Log pseudolikelihood = 248.93169                Prob > chi2       =     0.0000
------------------------------------------------------------------------------------------
                         |               Robust
             lattendance | Coefficient  std. err.      z    P>|z|     [95% conf. interval]
-------------------------+----------------------------------------------------------------
         lincomehometeam |   .0077991   .0363016     0.21   0.830    -.0633508    .0789489
         lincomeawayteam |   .0368275   .0125753     2.93   0.003     .0121803    .0614747
               ldistance |  -.0052652   .0095802    -0.55   0.583     -.024042    .0135116
            temperaturec |   .0001072   .0012572     0.09   0.932    -.0023569    .0025714
                    rain |   .0131914   .0216233     0.61   0.542    -.0291895    .0555723
lhometeamform_percentage |   .0275593    .084344     0.33   0.744    -.1377519    .1928704
lawayteamform_percentage |   .1878279    .083153     2.26   0.024      .024851    .3508048
    loutcome_uncertainty |  -.0375962    .051465    -0.73   0.465    -.1384657    .0632733
             group_stage |  -.0967162   .0240004    -4.03   0.000    -.1437562   -.0496763
                  last16 |  -.0098386   .0251334    -0.39   0.695     -.059099    .0394219
                 quarter |  -.0268764   .0249788    -1.08   0.282     -.075834    .0220811
                    semi |          0  (omitted)
             samecountry |   .0153363   .0378319     0.41   0.685    -.0588128    .0894854
  competitiveintensityko |  -.0064231   .0081436    -0.79   0.430    -.0223842     .009538
  competitiveintensitygs |  -.0087306   .0302681    -0.29   0.773    -.0680551    .0505938
                    bd_3 |   .0308058   .0138737     2.22   0.026     .0036138    .0579978
                         |
            hometeamcode |
                      2  |   .9351369   .0762925    12.26   0.000     .7856065    1.084667
                      7  |   .9354787   .0284345    32.90   0.000     .8797482    .9912093
                      8  |  -.7628325   .0772352    -9.88   0.000    -.9142108   -.6114542
                      9  |   .6370659    .054475    11.69   0.000     .5302968     .743835
                     10  |   .7531871   .0559261    13.47   0.000      .643574    .8628002
                     11  |   .6339559    .049634    12.77   0.000      .536675    .7312369
                     12  |  -.1483216   .0570702    -2.60   0.009    -.2601772   -.0364661
                     15  |   .1359422   .0347398     3.91   0.000     .0678534     .204031
                     16  |   1.046167   .0240839    43.44   0.000     .9989632     1.09337
                     18  |   .1587913   .1123607     1.41   0.158    -.0614316    .3790142
                     19  |   1.027017    .033163    30.97   0.000     .9620191    1.092016
                     20  |    .668518   .0401535    16.65   0.000     .5898185    .7472175
                     25  |   .5380004   .0283079    19.01   0.000      .482518    .5934829
                     30  |   1.139224   .0497906    22.88   0.000     1.041637    1.236812
                     35  |   .8014008   .0380235    21.08   0.000     .7268761    .8759255
                     41  |   .3824726   .0753952     5.07   0.000     .2347007    .5302444
                     48  |   .9142881   .0816926    11.19   0.000     .7541735    1.074403
                     49  |   .4382842   .0368368    11.90   0.000     .3660853     .510483
                     53  |     .24112   .0452886     5.32   0.000     .1523559    .3298841
                     54  |    .210878   .1788598     1.18   0.238    -.1396808    .5614367
                     55  |   .6737188   .0343145    19.63   0.000     .6064636     .740974
                     59  |   .1228095   .0691893     1.77   0.076    -.0127989     .258418
                     61  |   .6515709   .0286705    22.73   0.000     .5953779     .707764
                     62  |   1.161918   .0270406    42.97   0.000      1.10892    1.214917
                     64  |    .090383   .0616345     1.47   0.143    -.0304184    .2111845
                     65  |   .5275741   .1104421     4.78   0.000     .3111116    .7440366
                     70  |    .540353   .0474516    11.39   0.000     .4473495    .6333565
                     71  |   .5795544    .084477     6.86   0.000     .4139825    .7451263
                     74  |   .6263939   .0285373    21.95   0.000     .5704619    .6823259
                     79  |   .5725647   .0587095     9.75   0.000     .4574961    .6876333
                     80  |   1.084821   .0412027    26.33   0.000     1.004065    1.165576
                     81  |   .2234214   .0864061     2.59   0.010     .0540686    .3927743
                     82  |   .4876303   .0558191     8.74   0.000     .3782269    .5970337
                     88  |   .5725578   .0732522     7.82   0.000     .4289861    .7161296
                     89  |   .8115889    .074104    10.95   0.000     .6663477    .9568302
                     92  |   .4191918   .0691878     6.06   0.000     .2835862    .5547974
                     93  |  -.0450386   .0662113    -0.68   0.496    -.1748103    .0847332
                     94  |   .3278654     .03828     8.56   0.000     .2528381    .4028927
                     95  |          0  (omitted)
                         |
                  season |
                      2  |  -.0901897   .0330052    -2.73   0.006    -.1548787   -.0255007
                      3  |  -.0732708   .0373689    -1.96   0.050    -.1465124   -.0000291
                      4  |  -.0516695   .0347381    -1.49   0.137    -.1197549    .0164158
                      5  |  -.0447698   .0260307    -1.72   0.085     -.095789    .0062494
                      6  |  -.0108147   .0260119    -0.42   0.678    -.0617972    .0401677
                      7  |  -.0304158   .0246199    -1.24   0.217    -.0786699    .0178383
                      8  |   .0129161   .0298162     0.43   0.665    -.0455227    .0713548
                      9  |  -.0171433   .0332313    -0.52   0.606    -.0822754    .0479888
                     10  |   .0371399   .0284124     1.31   0.191    -.0185474    .0928272
                         |
                   _cons |   9.541982   .4181052    22.82   0.000     8.722511    10.36145
-------------------------+----------------------------------------------------------------
       var(e.lattendance)|   .0284818   .0031005                      .0230094    .0352556
------------------------------------------------------------------------------------------

. 
. metobit lattendance lincomehometeam lincomeawayteam ldistance temperaturec rain lhometeamform_percentage lawayteamform_percentage lo
> utcome_uncertainty group_stage last16 quarter semi   samecountry   competitiveintensityko competitiveintensitygs    bd_10 i.hometeam
> code i.season, ul(lcapacity) vce(robust)
note: semi omitted because of collinearity.
note: 95.hometeamcode omitted because of collinearity.

Refining starting values:

Grid node 0:   log likelihood =  246.84162

Fitting full model:

Iteration 0:   log pseudolikelihood =  246.84162  
Iteration 1:   log pseudolikelihood =  247.32585  
Iteration 2:   log pseudolikelihood =   247.3272  
Iteration 3:   log pseudolikelihood =   247.3272  

Tobit regression                                Number of obs     =        746
                                                   Uncensored     =        733
Limits: Lower = -inf                               Left-censored  =          0
        Upper = lcapacity                          Right-censored =         13

                                                Wald chi2(62)     =   16288.36
Log pseudolikelihood = 247.3272                 Prob > chi2       =     0.0000
------------------------------------------------------------------------------------------
                         |               Robust
             lattendance | Coefficient  std. err.      z    P>|z|     [95% conf. interval]
-------------------------+----------------------------------------------------------------
         lincomehometeam |     .00865   .0357009     0.24   0.809    -.0613225    .0786226
         lincomeawayteam |   .0361322   .0125567     2.88   0.004     .0115215     .060743
               ldistance |   -.005147   .0095366    -0.54   0.589    -.0238385    .0135444
            temperaturec |   .0000872   .0012645     0.07   0.945    -.0023912    .0025656
                    rain |   .0133738   .0216563     0.62   0.537    -.0290718    .0558194
lhometeamform_percentage |   .0283879    .084511     0.34   0.737    -.1372507    .1940264
lawayteamform_percentage |   .1994872   .0820587     2.43   0.015      .038655    .3603194
    loutcome_uncertainty |  -.0389517   .0519127    -0.75   0.453    -.1406987    .0627953
             group_stage |  -.1007467   .0234778    -4.29   0.000    -.1467623   -.0547312
                  last16 |  -.0136257   .0243557    -0.56   0.576    -.0613621    .0341106
                 quarter |  -.0317298   .0243485    -1.30   0.193     -.079452    .0159924
                    semi |          0  (omitted)
             samecountry |     .01882   .0383155     0.49   0.623    -.0562771     .093917
  competitiveintensityko |  -.0070802   .0082753    -0.86   0.392    -.0232995     .009139
  competitiveintensitygs |  -.0123014   .0303124    -0.41   0.685    -.0717126    .0471097
                   bd_10 |   .0090901   .0054542     1.67   0.096    -.0015999    .0197802
                         |
            hometeamcode |
                      2  |   .9410904   .0770076    12.22   0.000     .7901583    1.092022
                      7  |   .9356038   .0280584    33.34   0.000     .8806104    .9905973
                      8  |  -.7644795   .0765328    -9.99   0.000    -.9144811   -.6144779
                      9  |   .6414012   .0547324    11.72   0.000     .5341276    .7486747
                     10  |   .7533155   .0557573    13.51   0.000     .6440333    .8625977
                     11  |    .634854   .0501801    12.65   0.000     .5365029    .7332052
                     12  |  -.1437748   .0572785    -2.51   0.012    -.2560386   -.0315111
                     15  |   .1362032   .0343697     3.96   0.000     .0688398    .2035666
                     16  |    1.04147   .0247636    42.06   0.000     .9929341    1.090006
                     18  |   .1584394   .1121791     1.41   0.158    -.0614277    .3783064
                     19  |   1.028188   .0327605    31.39   0.000      .963979    1.092398
                     20  |   .6726584   .0389478    17.27   0.000     .5963221    .7489947
                     25  |   .5342498    .028043    19.05   0.000     .4792865    .5892131
                     30  |   1.157736   .0491969    23.53   0.000     1.061312     1.25416
                     35  |   .8001691   .0376023    21.28   0.000     .7264699    .8738683
                     41  |   .3798397   .0759203     5.00   0.000     .2310386    .5286407
                     48  |   .9090335   .0819284    11.10   0.000     .7484568     1.06961
                     49  |   .4345654   .0367664    11.82   0.000     .3625046    .5066263
                     53  |    .237231   .0455382     5.21   0.000     .1479779    .3264842
                     54  |   .2062636   .1790401     1.15   0.249    -.1446486    .5571759
                     55  |   .6702026   .0342684    19.56   0.000     .6030378    .7373674
                     59  |   .1195862   .0685141     1.75   0.081    -.0146991    .2538714
                     61  |   .6518589   .0284532    22.91   0.000     .5960918    .7076261
                     62  |   1.156155   .0269266    42.94   0.000      1.10338    1.208931
                     64  |   .0865518   .0614234     1.41   0.159    -.0338358    .2069394
                     65  |   .5261006   .1101175     4.78   0.000     .3102742     .741927
                     70  |   .5364778   .0473747    11.32   0.000     .4436251    .6293306
                     71  |   .5779955   .0846811     6.83   0.000     .4120237    .7439673
                     74  |   .6246306   .0283525    22.03   0.000     .5690607    .6802006
                     79  |   .5722445   .0582339     9.83   0.000     .4581081    .6863808
                     80  |   1.092442   .0405995    26.91   0.000     1.012868    1.172015
                     81  |   .2192782   .0851487     2.58   0.010     .0523898    .3861666
                     82  |   .4865839   .0553457     8.79   0.000     .3781083    .5950595
                     88  |   .5720944     .07377     7.76   0.000     .4275079     .716681
                     89  |   .8057112   .0746261    10.80   0.000     .6594467    .9519758
                     92  |   .4159834    .068932     6.03   0.000     .2808791    .5510876
                     93  |  -.0477996   .0661265    -0.72   0.470    -.1774051    .0818059
                     94  |   .3248437    .038489     8.44   0.000     .2494066    .4002808
                     95  |          0  (omitted)
                         |
                  season |
                      2  |  -.0897672   .0330987    -2.71   0.007    -.1546396   -.0248949
                      3  |  -.0700917   .0374774    -1.87   0.061     -.143546    .0033626
                      4  |  -.0476676   .0344962    -1.38   0.167    -.1152789    .0199437
                      5  |  -.0434599   .0260135    -1.67   0.095    -.0944455    .0075257
                      6  |  -.0103394    .026052    -0.40   0.691    -.0614005    .0407216
                      7  |  -.0300582   .0246685    -1.22   0.223    -.0784077    .0182912
                      8  |   .0129856   .0299945     0.43   0.665    -.0458026    .0717737
                      9  |  -.0173821   .0333749    -0.52   0.602    -.0827957    .0480315
                     10  |   .0359118   .0285935     1.26   0.209    -.0201303     .091954
                         |
                   _cons |   9.532526    .411476    23.17   0.000     8.726047      10.339
-------------------------+----------------------------------------------------------------
       var(e.lattendance)|   .0285992   .0031205                      .0230928    .0354184
------------------------------------------------------------------------------------------

. 
. metobit lattendance lincomehometeam lincomeawayteam ldistance temperaturec rain lhometeamform_percentage lawayteamform_percentage lo
> utcome_uncertainty group_stage last16 quarter semi   samecountry   competitiveintensityko competitiveintensitygs    bd_w_1 i.hometea
> mcode i.season, ul(lcapacity) vce(robust)
note: semi omitted because of collinearity.
note: 95.hometeamcode omitted because of collinearity.

Refining starting values:

Grid node 0:   log likelihood =  245.87199

Fitting full model:

Iteration 0:   log pseudolikelihood =  245.87199  
Iteration 1:   log pseudolikelihood =  246.35325  
Iteration 2:   log pseudolikelihood =  246.35459  
Iteration 3:   log pseudolikelihood =  246.35459  

Tobit regression                                Number of obs     =        746
                                                   Uncensored     =        733
Limits: Lower = -inf                               Left-censored  =          0
        Upper = lcapacity                          Right-censored =         13

                                                Wald chi2(62)     =   15954.36
Log pseudolikelihood = 246.35459                Prob > chi2       =     0.0000
------------------------------------------------------------------------------------------
                         |               Robust
             lattendance | Coefficient  std. err.      z    P>|z|     [95% conf. interval]
-------------------------+----------------------------------------------------------------
         lincomehometeam |   .0095597   .0358976     0.27   0.790    -.0607984    .0799177
         lincomeawayteam |    .035726   .0125568     2.85   0.004      .011115    .0603369
               ldistance |  -.0042875   .0095485    -0.45   0.653    -.0230022    .0144272
            temperaturec |     .00016   .0012723     0.13   0.900    -.0023336    .0026537
                    rain |   .0136197    .021805     0.62   0.532    -.0291174    .0563567
lhometeamform_percentage |   .0243994   .0845924     0.29   0.773    -.1413988    .1901975
lawayteamform_percentage |   .2074501   .0824443     2.52   0.012     .0458622    .3690381
    loutcome_uncertainty |  -.0503409   .0520148    -0.97   0.333     -.152288    .0516062
             group_stage |   -.104435   .0229171    -4.56   0.000    -.1493518   -.0595183
                  last16 |   -.015109   .0240237    -0.63   0.529    -.0621946    .0319766
                 quarter |  -.0341112   .0237746    -1.43   0.151    -.0807085    .0124861
                    semi |          0  (omitted)
             samecountry |   .0277341   .0383809     0.72   0.470    -.0474909    .1029592
  competitiveintensityko |  -.0075915   .0080614    -0.94   0.346    -.0233915    .0082086
  competitiveintensitygs |  -.0128022   .0301626    -0.42   0.671    -.0719198    .0463155
                  bd_w_1 |   .0056116   .0146544     0.38   0.702    -.0231106    .0343338
                         |
            hometeamcode |
                      2  |   .9463703   .0776822    12.18   0.000     .7941161    1.098625
                      7  |   .9401143    .027752    33.88   0.000     .8857214    .9945072
                      8  |  -.7679436   .0766738   -10.02   0.000    -.9182214   -.6176657
                      9  |   .6426645   .0554108    11.60   0.000     .5340613    .7512676
                     10  |   .7508617   .0564095    13.31   0.000      .640301    .8614224
                     11  |   .6410801   .0500079    12.82   0.000     .5430664    .7390939
                     12  |   -.139496   .0591828    -2.36   0.018    -.2554921   -.0234998
                     15  |   .1377964   .0346993     3.97   0.000      .069787    .2058058
                     16  |   1.054167   .0239572    44.00   0.000     1.007212    1.101123
                     18  |    .158324   .1116858     1.42   0.156    -.0605762    .3772241
                     19  |   1.030972   .0327694    31.46   0.000     .9667457    1.095199
                     20  |   .6773135   .0381577    17.75   0.000     .6025258    .7521012
                     25  |   .5381935   .0281217    19.14   0.000      .483076    .5933111
                     30  |   1.182589   .0468681    25.23   0.000     1.090729    1.274449
                     35  |   .8017124   .0377137    21.26   0.000     .7277949    .8756299
                     41  |   .3842159   .0763332     5.03   0.000     .2346056    .5338262
                     48  |   .9170651   .0821533    11.16   0.000     .7560475    1.078083
                     49  |   .4438588   .0364795    12.17   0.000     .3723603    .5153573
                     53  |   .2375478   .0451661     5.26   0.000     .1490239    .3260718
                     54  |   .2090542   .1786921     1.17   0.242    -.1411759    .5592842
                     55  |   .6757072   .0340032    19.87   0.000     .6090622    .7423523
                     59  |   .1191105   .0684014     1.74   0.082    -.0149539    .2531749
                     61  |   .6548081   .0286085    22.89   0.000     .5987365    .7108797
                     62  |   1.161867   .0268822    43.22   0.000     1.109179    1.214555
                     64  |   .0849818   .0614546     1.38   0.167     -.035467    .2054307
                     65  |   .5279357   .1104412     4.78   0.000     .3114749    .7443964
                     70  |   .5392947   .0474707    11.36   0.000     .4462538    .6323356
                     71  |   .5793548    .085045     6.81   0.000     .4126696    .7460399
                     74  |   .6332362   .0280406    22.58   0.000     .5782776    .6881948
                     79  |   .5721865   .0583301     9.81   0.000     .4578615    .6865115
                     80  |   1.111909   .0391285    28.42   0.000     1.035218    1.188599
                     81  |   .2191828   .0857409     2.56   0.011     .0511338    .3872317
                     82  |   .4880994   .0556176     8.78   0.000     .3790908    .5971079
                     88  |   .5734341   .0747899     7.67   0.000     .4268486    .7200196
                     89  |   .8119616   .0751529    10.80   0.000     .6646647    .9592585
                     92  |   .4178856   .0691008     6.05   0.000     .2824506    .5533206
                     93  |  -.0488226   .0664684    -0.73   0.463    -.1790983    .0814531
                     94  |   .3268651   .0384691     8.50   0.000      .251467    .4022632
                     95  |          0  (omitted)
                         |
                  season |
                      2  |  -.0853844   .0328661    -2.60   0.009    -.1498007    -.020968
                      3  |   -.066661   .0375388    -1.78   0.076    -.1402358    .0069138
                      4  |  -.0456062   .0344223    -1.32   0.185    -.1130728    .0218603
                      5  |  -.0391851   .0260193    -1.51   0.132    -.0901819    .0118117
                      6  |  -.0059715   .0259281    -0.23   0.818    -.0567897    .0448467
                      7  |  -.0258805   .0245278    -1.06   0.291     -.073954    .0221931
                      8  |   .0177431   .0296664     0.60   0.550     -.040402    .0758883
                      9  |  -.0144638   .0332232    -0.44   0.663    -.0795801    .0506525
                     10  |   .0390585   .0286938     1.36   0.173    -.0171803    .0952973
                         |
                   _cons |   9.520614    .414457    22.97   0.000     8.708293    10.33293
-------------------------+----------------------------------------------------------------
       var(e.lattendance)|   .0286694   .0031314                      .0231445    .0355132
------------------------------------------------------------------------------------------

. 
. metobit lattendance lincomehometeam lincomeawayteam ldistance temperaturec rain lhometeamform_percentage lawayteamform_percentage lo
> utcome_uncertainty group_stage last16 quarter semi   samecountry   competitiveintensityko competitiveintensitygs   bd_3_1 i.hometeam
> code i.season, ul(lcapacity) vce(robust)
note: semi omitted because of collinearity.
note: 95.hometeamcode omitted because of collinearity.

Refining starting values:

Grid node 0:   log likelihood =  246.86009

Fitting full model:

Iteration 0:   log pseudolikelihood =  246.86009  
Iteration 1:   log pseudolikelihood =  247.34477  
Iteration 2:   log pseudolikelihood =  247.34612  
Iteration 3:   log pseudolikelihood =  247.34612  

Tobit regression                                Number of obs     =        746
                                                   Uncensored     =        733
Limits: Lower = -inf                               Left-censored  =          0
        Upper = lcapacity                          Right-censored =         13

                                                Wald chi2(62)     =   15956.36
Log pseudolikelihood = 247.34612                Prob > chi2       =     0.0000
------------------------------------------------------------------------------------------
                         |               Robust
             lattendance | Coefficient  std. err.      z    P>|z|     [95% conf. interval]
-------------------------+----------------------------------------------------------------
         lincomehometeam |   .0098323   .0362263     0.27   0.786    -.0611699    .0808346
         lincomeawayteam |   .0363699   .0125597     2.90   0.004     .0117534    .0609864
               ldistance |  -.0047106   .0095385    -0.49   0.621    -.0234057    .0139845
            temperaturec |   .0001569    .001263     0.12   0.901    -.0023186    .0026323
                    rain |   .0138963   .0217466     0.64   0.523    -.0287262    .0565188
lhometeamform_percentage |   .0226179   .0843543     0.27   0.789    -.1427134    .1879493
lawayteamform_percentage |   .1951775   .0817273     2.39   0.017      .034995      .35536
    loutcome_uncertainty |  -.0440685   .0522098    -0.84   0.399    -.1463978    .0582609
             group_stage |  -.0965333   .0234726    -4.11   0.000    -.1425388   -.0505278
                  last16 |  -.0103127    .024291    -0.42   0.671    -.0579223    .0372968
                 quarter |  -.0302013   .0241046    -1.25   0.210    -.0774454    .0170428
                    semi |          0  (omitted)
             samecountry |   .0250495     .03811     0.66   0.511    -.0496447    .0997437
  competitiveintensityko |  -.0067792    .008211    -0.83   0.409    -.0228725    .0093141
  competitiveintensitygs |  -.0140122   .0304254    -0.46   0.645    -.0736448    .0456204
                  bd_3_1 |   .0199035   .0122812     1.62   0.105    -.0041672    .0439742
                         |
            hometeamcode |
                      2  |   .9403795   .0773469    12.16   0.000     .7887824    1.091977
                      7  |   .9376103    .028054    33.42   0.000     .8826255     .992595
                      8  |  -.7677776    .077163    -9.95   0.000    -.9190142   -.6165409
                      9  |   .6407675   .0551546    11.62   0.000     .5326664    .7488686
                     10  |    .752242   .0560785    13.41   0.000     .6423303    .8621538
                     11  |   .6377014   .0498373    12.80   0.000     .5400221    .7353806
                     12  |  -.1411116   .0593498    -2.38   0.017     -.257435   -.0247882
                     15  |   .1360784   .0345783     3.94   0.000     .0683061    .2038506
                     16  |   1.049686   .0240055    43.73   0.000     1.002636    1.096736
                     18  |   .1600591   .1122724     1.43   0.154    -.0599907    .3801089
                     19  |   1.029025    .033132    31.06   0.000     .9640871    1.093962
                     20  |   .6747326    .038625    17.47   0.000     .5990289    .7504363
                     25  |    .537216   .0282425    19.02   0.000     .4818616    .5925704
                     30  |   1.153449   .0498206    23.15   0.000     1.055802    1.251095
                     35  |   .8014093   .0379784    21.10   0.000     .7269729    .8758457
                     41  |   .3800269   .0767239     4.95   0.000     .2296509    .5304029
                     48  |    .914482   .0820431    11.15   0.000     .7536805    1.075283
                     49  |   .4416107   .0366303    12.06   0.000     .3698166    .5134049
                     53  |      .2404   .0451993     5.32   0.000     .1518111    .3289889
                     54  |   .2103361   .1786694     1.18   0.239    -.1398495    .5605218
                     55  |   .6721774   .0347349    19.35   0.000     .6040984    .7402565
                     59  |   .1222242   .0691916     1.77   0.077    -.0133889    .2578374
                     61  |   .6539882    .028755    22.74   0.000     .5976294     .710347
                     62  |   1.161275   .0273587    42.45   0.000     1.107653    1.214897
                     64  |   .0869492   .0615582     1.41   0.158    -.0337027    .2076011
                     65  |   .5283988   .1105585     4.78   0.000     .3117081    .7450894
                     70  |   .5363646   .0474978    11.29   0.000     .4432706    .6294585
                     71  |   .5806181   .0848809     6.84   0.000     .4142545    .7469816
                     74  |   .6294632   .0283091    22.24   0.000     .5739784    .6849481
                     79  |   .5722219   .0586432     9.76   0.000     .4572833    .6871605
                     80  |   1.099386    .040168    27.37   0.000     1.020658    1.178114
                     81  |   .2208226   .0861977     2.56   0.010     .0518783     .389767
                     82  |   .4892504   .0559425     8.75   0.000      .379605    .5988957
                     88  |   .5649359   .0780405     7.24   0.000     .4119794    .7178924
                     89  |   .8095925   .0747377    10.83   0.000     .6631092    .9560757
                     92  |   .4189719   .0693195     6.04   0.000      .283108    .5548357
                     93  |  -.0465425   .0665345    -0.70   0.484    -.1769478    .0838628
                     94  |   .3244402   .0384868     8.43   0.000     .2490074     .399873
                     95  |          0  (omitted)
                         |
                  season |
                      2  |  -.0844523   .0328846    -2.57   0.010     -.148905   -.0199997
                      3  |  -.0693196   .0374938    -1.85   0.064     -.142806    .0041668
                      4  |  -.0469712   .0344255    -1.36   0.172     -.114444    .0205016
                      5  |  -.0405682    .025823    -1.57   0.116    -.0911805     .010044
                      6  |  -.0065689   .0259278    -0.25   0.800    -.0573865    .0442486
                      7  |  -.0276536   .0244629    -1.13   0.258       -.0756    .0202927
                      8  |   .0167025   .0296569     0.56   0.573     -.041424     .074829
                      9  |  -.0140724   .0332798    -0.42   0.672    -.0792995    .0511548
                     10  |   .0392526   .0285109     1.38   0.169    -.0166277     .095133
                         |
                   _cons |   9.517679   .4173303    22.81   0.000     8.699726    10.33563
-------------------------+----------------------------------------------------------------
       var(e.lattendance)|   .0285952   .0031188                      .0230916    .0354104
------------------------------------------------------------------------------------------

. 
. metobit lattendance lincomehometeam lincomeawayteam ldistance temperaturec rain lhometeamform_percentage lawayteamform_percentage lo
> utcome_uncertainty group_stage last16 quarter semi   samecountry   competitiveintensityko competitiveintensitygs   bd_10_1 i.hometea
> mcode i.season, ul(lcapacity) vce(robust)
note: semi omitted because of collinearity.
note: 95.hometeamcode omitted because of collinearity.

Refining starting values:

Grid node 0:   log likelihood =  246.49675

Fitting full model:

Iteration 0:   log pseudolikelihood =  246.49675  
Iteration 1:   log pseudolikelihood =  246.98359  
Iteration 2:   log pseudolikelihood =  246.98495  
Iteration 3:   log pseudolikelihood =  246.98495  

Tobit regression                                Number of obs     =        746
                                                   Uncensored     =        733
Limits: Lower = -inf                               Left-censored  =          0
        Upper = lcapacity                          Right-censored =         13

                                                Wald chi2(62)     =   16405.75
Log pseudolikelihood = 246.98495                Prob > chi2       =     0.0000
------------------------------------------------------------------------------------------
                         |               Robust
             lattendance | Coefficient  std. err.      z    P>|z|     [95% conf. interval]
-------------------------+----------------------------------------------------------------
         lincomehometeam |    .010282   .0359115     0.29   0.775    -.0601033    .0806672
         lincomeawayteam |   .0354212   .0125345     2.83   0.005      .010854    .0599884
               ldistance |  -.0052521   .0095672    -0.55   0.583    -.0240036    .0134993
            temperaturec |   .0001146   .0012681     0.09   0.928    -.0023709    .0026001
                    rain |   .0145002    .021849     0.66   0.507     -.028323    .0573234
lhometeamform_percentage |   .0252375    .084716     0.30   0.766    -.1408028    .1912778
lawayteamform_percentage |   .1953721   .0824984     2.37   0.018     .0336783    .3570659
    loutcome_uncertainty |  -.0400247    .052883    -0.76   0.449    -.1436735    .0636241
             group_stage |  -.0985539   .0232752    -4.23   0.000    -.1441725   -.0529354
                  last16 |  -.0122789   .0241391    -0.51   0.611    -.0595907    .0350329
                 quarter |  -.0327379   .0239209    -1.37   0.171     -.079622    .0141462
                    semi |          0  (omitted)
             samecountry |   .0255484   .0382165     0.67   0.504    -.0493545    .1004513
  competitiveintensityko |  -.0070978   .0082142    -0.86   0.388    -.0231973    .0090018
  competitiveintensitygs |  -.0155383   .0304496    -0.51   0.610    -.0752184    .0441418
                 bd_10_1 |   .0079486   .0056142     1.42   0.157     -.003055    .0189522
                         |
            hometeamcode |
                      2  |   .9410375   .0771659    12.19   0.000      .789795     1.09228
                      7  |   .9378618   .0277777    33.76   0.000     .8834184    .9923051
                      8  |  -.7656775   .0769417    -9.95   0.000    -.9164805   -.6148745
                      9  |   .6423349    .054907    11.70   0.000     .5347192    .7499506
                     10  |   .7544119   .0558315    13.51   0.000     .6449842    .8638395
                     11  |   .6382119   .0497074    12.84   0.000     .5407872    .7356366
                     12  |  -.1428486   .0578401    -2.47   0.014    -.2562131    -.029484
                     15  |   .1378729   .0342523     4.03   0.000     .0707395    .2050063
                     16  |   1.046299   .0240582    43.49   0.000     .9991459    1.093452
                     18  |   .1629943   .1123442     1.45   0.147    -.0571963    .3831848
                     19  |   1.029618   .0325841    31.60   0.000     .9657546    1.093482
                     20  |   .6764096   .0381462    17.73   0.000     .6016445    .7511748
                     25  |   .5342767   .0279453    19.12   0.000     .4795049    .5890485
                     30  |   1.163174   .0473748    24.55   0.000     1.070321    1.256027
                     35  |   .8020995   .0374816    21.40   0.000      .728637    .8755621
                     41  |   .3833502   .0759324     5.05   0.000     .2345254     .532175
                     48  |     .91072   .0821694    11.08   0.000     .7496709    1.071769
                     49  |   .4391495    .036009    12.20   0.000     .3685732    .5097259
                     53  |   .2429944   .0454423     5.35   0.000     .1539291    .3320597
                     54  |   .2093391   .1788426     1.17   0.242    -.1411859    .5598642
                     55  |   .6746292   .0340619    19.81   0.000     .6078691    .7413892
                     59  |   .1233072    .069154     1.78   0.075    -.0122322    .2588466
                     61  |   .6540581   .0283532    23.07   0.000     .5984867    .7096294
                     62  |   1.158793   .0266125    43.54   0.000     1.106633    1.210953
                     64  |   .0883562   .0618477     1.43   0.153     -.032863    .2095754
                     65  |   .5303085   .1105121     4.80   0.000     .3137088    .7469082
                     70  |   .5392971   .0471692    11.43   0.000     .4468471    .6317471
                     71  |   .5806471     .08462     6.86   0.000     .4147949    .7464993
                     74  |   .6279446   .0279299    22.48   0.000     .5732031    .6826862
                     79  |   .5748734   .0580042     9.91   0.000     .4611871    .6885596
                     80  |   1.097851   .0391072    28.07   0.000     1.021202      1.1745
                     81  |   .2186805    .084901     2.58   0.010     .0522775    .3850835
                     82  |   .4917125   .0557156     8.83   0.000     .3825119    .6009131
                     88  |   .5684157   .0771206     7.37   0.000     .4172622    .7195693
                     89  |     .80992    .074733    10.84   0.000      .663446    .9563939
                     92  |   .4188599   .0690249     6.07   0.000     .2835735    .5541463
                     93  |  -.0443438   .0665743    -0.67   0.505     -.174827    .0861394
                     94  |   .3245551   .0383644     8.46   0.000     .2493623     .399748
                     95  |          0  (omitted)
                         |
                  season |
                      2  |   -.085107   .0328328    -2.59   0.010    -.1494581   -.0207559
                      3  |  -.0682202   .0374966    -1.82   0.069    -.1417121    .0052718
                      4  |  -.0447068    .034131    -1.31   0.190    -.1116023    .0221887
                      5  |  -.0382432    .025788    -1.48   0.138    -.0887867    .0123004
                      6  |  -.0070287   .0259216    -0.27   0.786    -.0578341    .0437767
                      7  |  -.0279115     .02447    -1.14   0.254    -.0758718    .0200488
                      8  |   .0170463   .0296865     0.57   0.566    -.0411382    .0752309
                      9  |  -.0142833   .0332486    -0.43   0.667    -.0794494    .0508828
                     10  |   .0403703   .0285838     1.41   0.158    -.0156529    .0963934
                         |
                   _cons |   9.523032   .4139117    23.01   0.000      8.71178    10.33428
-------------------------+----------------------------------------------------------------
       var(e.lattendance)|   .0286254   .0031269                      .0231084    .0354596
------------------------------------------------------------------------------------------

. 
end of do-file

. clear

. use "C:\Users\franc\OneDrive - Leeds Beckett University\Documents\Francesco organised\Research\Champions League\Attendance\New datas
> et\others edited no final.dta"

. do "C:\Users\franc\AppData\Local\Temp\STD18d4_000000.tmp"

. metobit lattendance lincomehometeam lincomeawayteam ldistance temperaturec rain lhometeamform_percentage lawayteamform_percentage lo
> utcome_uncertainty group_stage last16 quarter semi   samecountry   competitiveintensityko competitiveintensitygs lsquad_value_home_s
> tandardised lsquad_value_away_standardised  i.hometeamcode i.season, ul(lcapacity) vce(robust)
note: semi omitted because of collinearity.
note: samecountry omitted because of collinearity.

Refining starting values:

Grid node 0:   log likelihood = -8.2736595

Fitting full model:

Iteration 0:   log pseudolikelihood = -8.2736595  
Iteration 1:   log pseudolikelihood = -4.5478306  
Iteration 2:   log pseudolikelihood = -4.2760804  
Iteration 3:   log pseudolikelihood = -4.2481564  
Iteration 4:   log pseudolikelihood = -4.2443375  
Iteration 5:   log pseudolikelihood = -4.2437666  
Iteration 6:   log pseudolikelihood = -4.2436529  
Iteration 7:   log pseudolikelihood =  -4.243638  
Iteration 8:   log pseudolikelihood = -4.2436348  
Iteration 9:   log pseudolikelihood = -4.2436341  
Iteration 10:  log pseudolikelihood =  -4.243634  

Tobit regression                                Number of obs     =        488
                                                   Uncensored     =        472
Limits: Lower = -inf                               Left-censored  =          0
        Upper = lcapacity                          Right-censored =         16

                                                Wald chi2(79)     =   32576.69
Log pseudolikelihood = -4.243634                Prob > chi2       =     0.0000
------------------------------------------------------------------------------------------------
                               |               Robust
                   lattendance | Coefficient  std. err.      z    P>|z|     [95% conf. interval]
-------------------------------+----------------------------------------------------------------
               lincomehometeam |   .5996416   .0659296     9.10   0.000     .4704219    .7288614
               lincomeawayteam |   .0177632    .017257     1.03   0.303      -.01606    .0515864
                     ldistance |   .0001457   .0206221     0.01   0.994    -.0402729    .0405643
                  temperaturec |   .0067227   .0021508     3.13   0.002     .0025071    .0109382
                          rain |  -.0005967   .0306831    -0.02   0.984    -.0607345    .0595411
      lhometeamform_percentage |    .216926   .1891404     1.15   0.251    -.1537824    .5876344
      lawayteamform_percentage |   -.256303   .1568574    -1.63   0.102    -.5637378    .0511318
          loutcome_uncertainty |   .0159384   .0797801     0.20   0.842    -.1404276    .1723045
                   group_stage |   .0933215    .087336     1.07   0.285    -.0778539    .2644968
                        last16 |   .2328072    .085701     2.72   0.007     .0648363     .400778
                       quarter |   .3225483   .1174074     2.75   0.006     .0924341    .5526625
                          semi |          0  (omitted)
                   samecountry |          0  (omitted)
        competitiveintensityko |  -.0178829   .0261466    -0.68   0.494    -.0691294    .0333635
        competitiveintensitygs |  -.1333999   .1073931    -1.24   0.214    -.3438865    .0770868
lsquad_value_home_standardised |  -.9618021   .4017006    -2.39   0.017    -1.749121   -.1744833
lsquad_value_away_standardised |    .340623   .0623381     5.46   0.000     .2184426    .4628035
                               |
                  hometeamcode |
                            4  |  -.2387225   .1872587    -1.27   0.202    -.6057428    .1282977
                            5  |  -1.082266   .1844885    -5.87   0.000    -1.443857   -.7206754
                            6  |  -.6833271   .1780392    -3.84   0.000    -1.032277   -.3343768
                           13  |  -.6635206   .1928036    -3.44   0.001    -1.041409   -.2856325
                           14  |   .1842916   .2108285     0.87   0.382    -.2289247    .5975078
                           17  |   .5692499   .2155399     2.64   0.008     .1467995    .9917003
                           21  |    -.80569   .1906979    -4.22   0.000    -1.179451    -.431929
                           22  |   .2431584   .2258711     1.08   0.282    -.1995408    .6858577
                           23  |   .3077139   .1772497     1.74   0.083    -.0396891    .6551168
                           24  |  -.5069773    .185299    -2.74   0.006    -.8701566    -.143798
                           26  |  -.6026336   .1754511    -3.43   0.001    -.9465115   -.2587558
                           27  |   .1009071   .2261084     0.45   0.655    -.3422572    .5440715
                           28  |    .728345   .2046504     3.56   0.000     .3272376    1.129453
                           29  |  -.8285578   .2509737    -3.30   0.001    -1.320457   -.3366584
                           31  |  -.5017015   .1809895    -2.77   0.006    -.8564344   -.1469686
                           32  |   .9096034   .2481819     3.67   0.000     .4231759    1.396031
                           33  |  -.6546445   .1925741    -3.40   0.001    -1.032083   -.2772061
                           34  |   .5071352   .2035649     2.49   0.013     .1081553    .9061151
                           36  |   .2162988   .2591002     0.83   0.404    -.2915282    .7241258
                           37  |  -.0570681   .2422523    -0.24   0.814    -.5318739    .4177378
                           38  |  -.8346246   .1733999    -4.81   0.000    -1.174482   -.4947671
                           39  |    .273219   .2416894     1.13   0.258    -.2004835    .7469215
                           40  |    .005528    .193765     0.03   0.977    -.3742444    .3853003
                           42  |   .3782396   .2276411     1.66   0.097    -.0679287    .8244079
                           43  |   .4342613   .2067917     2.10   0.036     .0289571    .8395656
                           44  |    .850447   .1784848     4.76   0.000     .5006231    1.200271
                           45  |   .4454749   .2318955     1.92   0.055     -.009032    .8999818
                           46  |   .7029718   .2058883     3.41   0.001      .299438    1.106505
                           47  |  -1.327171   .1798342    -7.38   0.000     -1.67964   -.9747025
                           50  |  -.8360529   .1845403    -4.53   0.000    -1.197745   -.4743605
                           51  |  -.1851747   .1910451    -0.97   0.332    -.5596162    .1892668
                           52  |   -.660779   .1889534    -3.50   0.000    -1.031121   -.2904373
                           56  |  -.3731988   .1850181    -2.02   0.044    -.7358276   -.0105699
                           57  |  -.3885851   .2457446    -1.58   0.114    -.8702357    .0930655
                           58  |  -.4105349   .1744022    -2.35   0.019    -.7523569   -.0687129
                           60  |   -.813384   .1789537    -4.55   0.000    -1.164127   -.4626411
                           63  |  -.8981304   .1753424    -5.12   0.000    -1.241795   -.5544656
                           66  |   .3669614   .1979635     1.85   0.064    -.0210398    .7549627
                           67  |   .9172009   .2481272     3.70   0.000     .4308806    1.403521
                           68  |  -.8391697   .1890184    -4.44   0.000    -1.209639   -.4687005
                           69  |   .1485629   .1824271     0.81   0.415    -.2089876    .5061134
                           72  |  -.2092138   .5220502    -0.40   0.689    -1.232413    .8139858
                           73  |    .551193   .1993113     2.77   0.006       .16055     .941836
                           75  |   .2427026   .2108534     1.15   0.250    -.1705625    .6559677
                           76  |  -.2587998   .1792966    -1.44   0.149    -.6102146    .0926149
                           77  |   1.634771   .2383843     6.86   0.000     1.167547    2.101996
                           78  |   .1324973   .1797379     0.74   0.461    -.2197826    .4847772
                           83  |   1.730999   .2767104     6.26   0.000     1.188656    2.273341
                           84  |   .7520923   .1979806     3.80   0.000     .3640575    1.140127
                           85  |  -.5868117   .1923168    -3.05   0.002    -.9637458   -.2098776
                           86  |    .441516   .2015268     2.19   0.028     .0465307    .8365012
                           87  |  -.0501123   .2025455    -0.25   0.805    -.4470943    .3468697
                           90  |   .3311297    .212161     1.56   0.119    -.0846982    .7469577
                           91  |  -.4936354   .1871913    -2.64   0.008    -.8605235   -.1267472
                           96  |  -1.099997   .1785591    -6.16   0.000    -1.449966   -.7500272
                               |
                        season |
                            2  |   .0656694   .0780813     0.84   0.400     -.087367    .2187058
                            3  |   .2540502   .0864228     2.94   0.003     .0846647    .4234358
                            4  |   .0874352    .086497     1.01   0.312    -.0820958    .2569662
                            5  |  -.0252678   .0848234    -0.30   0.766    -.1915186    .1409829
                            6  |  -.0398292   .0746679    -0.53   0.594    -.1861755    .1065172
                            7  |  -.0015943   .0838903    -0.02   0.985    -.1660163    .1628276
                            8  |  -.0224076    .081562    -0.27   0.784    -.1822661    .1374509
                            9  |  -.0159581   .0724902    -0.22   0.826    -.1580362      .12612
                           10  |   .1248976    .092306     1.35   0.176    -.0560188     .305814
                               |
                         _cons |   4.341855   .7581565     5.73   0.000     2.855896    5.827815
-------------------------------+----------------------------------------------------------------
             var(e.lattendance)|   .0575775   .0066127                       .045972    .0721128
------------------------------------------------------------------------------------------------

. 
. metobit lattendance lincomehometeam lincomeawayteam ldistance temperaturec rain lhometeamform_percentage lawayteamform_percentage lo
> utcome_uncertainty group_stage last16 quarter semi   samecountry   competitiveintensityko competitiveintensitygs bd_w i.hometeamcode
>  i.season, ul(lcapacity) vce(robust)
note: semi omitted because of collinearity.
note: samecountry omitted because of collinearity.

Refining starting values:

Grid node 0:   log likelihood = -25.096531

Fitting full model:

Iteration 0:   log pseudolikelihood = -25.096531  
Iteration 1:   log pseudolikelihood = -21.414154  
Iteration 2:   log pseudolikelihood = -21.128372  
Iteration 3:   log pseudolikelihood = -21.100277  
Iteration 4:   log pseudolikelihood = -21.096252  
Iteration 5:   log pseudolikelihood = -21.095676  
Iteration 6:   log pseudolikelihood = -21.095569  
Iteration 7:   log pseudolikelihood = -21.095548  
Iteration 8:   log pseudolikelihood = -21.095543  
Iteration 9:   log pseudolikelihood = -21.095542  

Tobit regression                                Number of obs     =        488
                                                   Uncensored     =        472
Limits: Lower = -inf                               Left-censored  =          0
        Upper = lcapacity                          Right-censored =         16

                                                Wald chi2(78)     =   46852.00
Log pseudolikelihood = -21.095542               Prob > chi2       =     0.0000
------------------------------------------------------------------------------------------
                         |               Robust
             lattendance | Coefficient  std. err.      z    P>|z|     [95% conf. interval]
-------------------------+----------------------------------------------------------------
         lincomehometeam |   .5268588   .0562962     9.36   0.000     .4165203    .6371973
         lincomeawayteam |   .0577637   .0174277     3.31   0.001     .0236061    .0919214
               ldistance |  -.0084443   .0214936    -0.39   0.694     -.050571    .0336824
            temperaturec |   .0059237   .0021745     2.72   0.006     .0016618    .0101857
                    rain |   -.003048    .031412    -0.10   0.923    -.0646144    .0585184
lhometeamform_percentage |   .3194994    .194341     1.64   0.100    -.0614019    .7004007
lawayteamform_percentage |  -.0377393   .1508429    -0.25   0.802    -.3333859    .2579072
    loutcome_uncertainty |   .0012678    .081893     0.02   0.988    -.1592396    .1617752
             group_stage |   .1149961   .0914859     1.26   0.209     -.064313    .2943052
                  last16 |   .2614562   .0940094     2.78   0.005     .0772011    .4457112
                 quarter |   .4080662   .1322843     3.08   0.002     .1487937    .6673386
                    semi |          0  (omitted)
             samecountry |          0  (omitted)
  competitiveintensityko |  -.0169995    .026285    -0.65   0.518    -.0685172    .0345183
  competitiveintensitygs |  -.1299103    .101549    -1.28   0.201    -.3289427    .0691221
                    bd_w |   .1806265   .0740968     2.44   0.015     .0353994    .3258536
                         |
            hometeamcode |
                      4  |  -.2313252   .2216842    -1.04   0.297    -.6658182    .2031677
                      5  |  -1.047875   .2213076    -4.73   0.000     -1.48163   -.6141202
                      6  |  -.5804394   .2193451    -2.65   0.008    -1.010348   -.1505308
                     13  |  -.7560337   .2233714    -3.38   0.001    -1.193834   -.3182337
                     14  |    .161125   .2458928     0.66   0.512    -.3208161     .643066
                     17  |   .3853181   .2251375     1.71   0.087    -.0559433    .8265796
                     21  |  -.6782627   .2200701    -3.08   0.002    -1.109592   -.2469332
                     22  |   .1912939   .2382361     0.80   0.422    -.2756403    .6582282
                     23  |   .3258164   .2159794     1.51   0.131    -.0974955    .7491283
                     24  |  -.4959935    .227213    -2.18   0.029    -.9413228   -.0506642
                     26  |  -.6117172   .2171542    -2.82   0.005    -1.037332   -.1861029
                     27  |  -.0742429   .2472454    -0.30   0.764    -.5588349    .4103492
                     28  |   .7659203   .2444053     3.13   0.002     .2868947    1.244946
                     29  |  -.8217585   .2811879    -2.92   0.003    -1.372877   -.2706405
                     31  |  -.4227931    .219817    -1.92   0.054    -.8536266    .0080404
                     32  |   .6948779   .2516122     2.76   0.006      .201727    1.188029
                     33  |  -.5072509    .230365    -2.20   0.028     -.958758   -.0557438
                     34  |   .2730236   .2119859     1.29   0.198    -.1424611    .6885083
                     36  |   .2157707   .3001608     0.72   0.472    -.3725338    .8040751
                     37  |  -.1204594   .2645528    -0.46   0.649    -.6389733    .3980546
                     38  |  -.8191359   .2177648    -3.76   0.000    -1.245947   -.3923247
                     39  |  -.0868284   .2213945    -0.39   0.695    -.5207538    .3470969
                     40  |   .0127659   .2261505     0.06   0.955    -.4304809    .4560126
                     42  |   .3865738   .2707997     1.43   0.153    -.1441839    .9173314
                     43  |   .5518644   .2494355     2.21   0.027     .0629798    1.040749
                     44  |   .8404338   .2128207     3.95   0.000     .4233128    1.257555
                     45  |   .2909039   .2474404     1.18   0.240    -.1940704    .7758783
                     46  |   .5013864   .2133795     2.35   0.019     .0831703    .9196026
                     47  |  -1.167807   .2158183    -5.41   0.000    -1.590803    -.744811
                     50  |   -.831546   .2268105    -3.67   0.000    -1.276086   -.3870056
                     51  |  -.1244155   .2229002    -0.56   0.577    -.5612919    .3124609
                     52  |  -.6225302   .2354736    -2.64   0.008     -1.08405   -.1610104
                     56  |  -.5102124   .2184806    -2.34   0.020    -.9384265   -.0819983
                     57  |   -.253479   .2940126    -0.86   0.389    -.8297331     .322775
                     58  |  -.2801791   .2148398    -1.30   0.192    -.7012573    .1408992
                     60  |   -.685588   .2185249    -3.14   0.002    -1.113889    -.257287
                     63  |  -.8138067    .214246    -3.80   0.000    -1.233721   -.3938922
                     66  |   .1766137   .2133075     0.83   0.408    -.2414613    .5946886
                     67  |   .7920351    .271464     2.92   0.004     .2599755    1.324095
                     68  |   -.615601   .2222859    -2.77   0.006    -1.051273   -.1799287
                     69  |   .0721581   .2134779     0.34   0.735    -.3462509    .4905672
                     72  |  -.2416465   .5772906    -0.42   0.676    -1.373115    .8898222
                     73  |   .4375654   .2241688     1.95   0.051    -.0017974    .8769283
                     75  |   .2843073   .2315592     1.23   0.220    -.1695404     .738155
                     76  |  -.2559661   .2141045    -1.20   0.232    -.6756032     .163671
                     77  |   1.615382   .2565484     6.30   0.000     1.112557    2.118208
                     78  |   .1355991   .2173778     0.62   0.533    -.2904535    .5616518
                     83  |   1.398721   .2533012     5.52   0.000     .9022595    1.895182
                     84  |   .6060394   .2227472     2.72   0.007     .1694629    1.042616
                     85  |  -.6080953   .2230809    -2.73   0.006    -1.045326   -.1708647
                     86  |   .3010283   .2139204     1.41   0.159     -.118248    .7203046
                     87  |  -.1414135   .2287719    -0.62   0.536    -.5897982    .3069713
                     90  |   .2099216   .2306107     0.91   0.363    -.2420671    .6619103
                     91  |  -.4429366   .2214439    -2.00   0.045    -.8769587   -.0089145
                     96  |  -.9369208   .2176782    -4.30   0.000    -1.363562   -.5102793
                         |
                  season |
                      2  |   .0099579   .0757485     0.13   0.895    -.1385063    .1584222
                      3  |   .2329637   .0851256     2.74   0.006     .0661206    .3998069
                      4  |    .050196   .0830039     0.60   0.545    -.1124887    .2128806
                      5  |  -.0400336   .0868197    -0.46   0.645     -.210197    .1301299
                      6  |  -.0533861   .0750573    -0.71   0.477    -.2004958    .0937236
                      7  |   .0019935   .0850216     0.02   0.981    -.1646458    .1686328
                      8  |  -.0474751    .081411    -0.58   0.560    -.2070377    .1120874
                      9  |  -.0041536   .0721222    -0.06   0.954    -.1455105    .1372033
                     10  |    .147016   .1040196     1.41   0.158    -.0568586    .3508906
                         |
                   _cons |   4.029334    .764919     5.27   0.000      2.53012    5.528548
-------------------------+----------------------------------------------------------------
       var(e.lattendance)|   .0618054   .0073379                      .0489742    .0779985
------------------------------------------------------------------------------------------

. 
. metobit lattendance lincomehometeam lincomeawayteam ldistance temperaturec rain lhometeamform_percentage lawayteamform_percentage lo
> utcome_uncertainty group_stage last16 quarter semi   samecountry   competitiveintensityko competitiveintensitygs   bd_3 i.hometeamco
> de i.season, ul(lcapacity) vce(robust)
note: semi omitted because of collinearity.
note: samecountry omitted because of collinearity.

Refining starting values:

Grid node 0:   log likelihood =  -24.21688

Fitting full model:

Iteration 0:   log pseudolikelihood =  -24.21688  
Iteration 1:   log pseudolikelihood = -20.409994  
Iteration 2:   log pseudolikelihood = -20.124889  
Iteration 3:   log pseudolikelihood = -20.095843  
Iteration 4:   log pseudolikelihood = -20.091819  
Iteration 5:   log pseudolikelihood = -20.091228  
Iteration 6:   log pseudolikelihood = -20.091118  
Iteration 7:   log pseudolikelihood = -20.091097  
Iteration 8:   log pseudolikelihood = -20.091093  
Iteration 9:   log pseudolikelihood = -20.091092  

Tobit regression                                Number of obs     =        488
                                                   Uncensored     =        472
Limits: Lower = -inf                               Left-censored  =          0
        Upper = lcapacity                          Right-censored =         16

                                                Wald chi2(78)     =   39119.38
Log pseudolikelihood = -20.091092               Prob > chi2       =     0.0000
------------------------------------------------------------------------------------------
                         |               Robust
             lattendance | Coefficient  std. err.      z    P>|z|     [95% conf. interval]
-------------------------+----------------------------------------------------------------
         lincomehometeam |   .5075778   .0601366     8.44   0.000     .3897123    .6254434
         lincomeawayteam |   .0583053   .0173836     3.35   0.001     .0242342    .0923765
               ldistance |  -.0074573    .021171    -0.35   0.725    -.0489518    .0340372
            temperaturec |   .0062451   .0021521     2.90   0.004     .0020272     .010463
                    rain |  -.0016512   .0311737    -0.05   0.958    -.0627505    .0594481
lhometeamform_percentage |   .3050568   .1929354     1.58   0.114    -.0730896    .6832031
lawayteamform_percentage |    -.08013   .1508981    -0.53   0.595    -.3758848    .2156247
    loutcome_uncertainty |  -.0257199   .0806606    -0.32   0.750    -.1838117    .1323719
             group_stage |   .1181974   .0913193     1.29   0.196    -.0607851    .2971799
                  last16 |   .2675345   .0928111     2.88   0.004     .0856281     .449441
                 quarter |   .3586981   .1412568     2.54   0.011     .0818398    .6355564
                    semi |          0  (omitted)
             samecountry |          0  (omitted)
  competitiveintensityko |  -.0186977   .0282489    -0.66   0.508    -.0740646    .0366691
  competitiveintensitygs |  -.1415348   .1010209    -1.40   0.161    -.3395322    .0564626
                    bd_3 |   .1024787   .0338812     3.02   0.002     .0360728    .1688846
                         |
            hometeamcode |
                      4  |  -.2088353   .2225913    -0.94   0.348    -.6451063    .2274356
                      5  |  -1.016701   .2228672    -4.56   0.000    -1.453513   -.5798895
                      6  |  -.5735982    .218615    -2.62   0.009    -1.002076   -.1451207
                     13  |  -.7366701   .2230647    -3.30   0.001    -1.173869   -.2994713
                     14  |   .1325143   .2488486     0.53   0.594    -.3552201    .6202486
                     17  |   .3817252   .2252651     1.69   0.090    -.0597862    .8232367
                     21  |  -.6819146   .2169339    -3.14   0.002    -1.107097    -.256732
                     22  |   .1881872   .2390623     0.79   0.431    -.2803664    .6567407
                     23  |   .3472311   .2160784     1.61   0.108    -.0762748    .7707371
                     24  |  -.4944767   .2271548    -2.18   0.029     -.939692   -.0492614
                     26  |  -.5955605   .2182463    -2.73   0.006    -1.023315   -.1678056
                     27  |  -.0655245   .2474534    -0.26   0.791    -.5505243    .4194752
                     28  |    .764525   .2448271     3.12   0.002     .2846727    1.244377
                     29  |  -.8170555   .2803219    -2.91   0.004    -1.366476   -.2676345
                     31  |  -.3832547   .2214445    -1.73   0.084    -.8172779    .0507685
                     32  |   .6802342   .2520941     2.70   0.007     .1861389     1.17433
                     33  |  -.4788124    .231461    -2.07   0.039    -.9324676   -.0251572
                     34  |   .2811833   .2116976     1.33   0.184    -.1337364     .696103
                     36  |   .2334585   .3016957     0.77   0.439    -.3578542    .8247712
                     37  |  -.1405944   .2657512    -0.53   0.597    -.6614573    .3802684
                     38  |  -.8065989   .2161507    -3.73   0.000    -1.230246   -.3829513
                     39  |  -.0862624    .221677    -0.39   0.697    -.5207412    .3482165
                     40  |   .0400345   .2259524     0.18   0.859     -.402824     .482893
                     42  |   .3748579   .2711595     1.38   0.167     -.156605    .9063208
                     43  |   .5830427   .2506165     2.33   0.020     .0918435    1.074242
                     44  |   .8359608    .213701     3.91   0.000     .4171147    1.254807
                     45  |   .2774832   .2479864     1.12   0.263    -.2085612    .7635276
                     46  |   .4916791   .2132013     2.31   0.021     .0738122     .909546
                     47  |   -1.15353   .2162105    -5.34   0.000    -1.577294   -.7297647
                     50  |  -.8071796    .228119    -3.54   0.000    -1.254285   -.3600745
                     51  |   -.106646   .2234127    -0.48   0.633    -.5445268    .3312348
                     52  |  -.5941869   .2356981    -2.52   0.012    -1.056147    -.132227
                     56  |  -.5171759   .2173506    -2.38   0.017    -.9431752   -.0911765
                     57  |  -.2363278   .2942848    -0.80   0.422    -.8131154    .3404598
                     58  |  -.2633119   .2153178    -1.22   0.221    -.6853269    .1587032
                     60  |  -.6444984   .2176494    -2.96   0.003    -1.071083   -.2179134
                     63  |   -.801747    .214199    -3.74   0.000    -1.221569   -.3819246
                     66  |   .1925789   .2133008     0.90   0.367    -.2254829    .6106408
                     67  |   .7889677   .2749964     2.87   0.004     .2499846    1.327951
                     68  |  -.5864462   .2227584    -2.63   0.008    -1.023045   -.1498477
                     69  |   .0696251   .2132442     0.33   0.744    -.3483259    .4875761
                     72  |  -.2446052   .5792437    -0.42   0.673    -1.379902    .8906916
                     73  |    .436567   .2227918     1.96   0.050     -.000097     .873231
                     75  |    .282756    .231114     1.22   0.221    -.1702191     .735731
                     76  |  -.2432088   .2146224    -1.13   0.257     -.663861    .1774434
                     77  |   1.560631   .2699076     5.78   0.000     1.031622     2.08964
                     78  |   .1569745   .2182577     0.72   0.472    -.2708027    .5847518
                     83  |   1.366341   .2573937     5.31   0.000      .861859    1.870824
                     84  |   .6131687   .2224098     2.76   0.006     .1772535    1.049084
                     85  |  -.6067961   .2233133    -2.72   0.007    -1.044482     -.16911
                     86  |   .2915701   .2124421     1.37   0.170    -.1248088     .707949
                     87  |  -.1278904   .2285284    -0.56   0.576    -.5757978     .320017
                     90  |   .1923821   .2320552     0.83   0.407    -.2624377    .6472019
                     91  |  -.4236575   .2220759    -1.91   0.056    -.8589184    .0116033
                     96  |  -.9332004   .2179216    -4.28   0.000    -1.360319   -.5060819
                         |
                  season |
                      2  |   .0053626   .0766458     0.07   0.944    -.1448604    .1555857
                      3  |   .2267834   .0855014     2.65   0.008     .0592037    .3943632
                      4  |   .0484639   .0835804     0.58   0.562    -.1153507    .2122785
                      5  |  -.0455044   .0875266    -0.52   0.603    -.2170535    .1260446
                      6  |  -.0551169   .0754881    -0.73   0.465    -.2030708     .092837
                      7  |   .0017592   .0857481     0.02   0.984     -.166304    .1698224
                      8  |  -.0466726   .0818298    -0.57   0.568     -.207056    .1137107
                      9  |  -.0007893   .0724666    -0.01   0.991    -.1428212    .1412427
                     10  |   .1592188    .104671     1.52   0.128    -.0459326    .3643701
                         |
                   _cons |   4.252534    .795226     5.35   0.000     2.693919    5.811148
-------------------------+----------------------------------------------------------------
       var(e.lattendance)|    .061555   .0073174                      .0487614    .0777052
------------------------------------------------------------------------------------------

. 
. metobit lattendance lincomehometeam lincomeawayteam ldistance temperaturec rain lhometeamform_percentage lawayteamform_percentage lo
> utcome_uncertainty group_stage last16 quarter semi   samecountry   competitiveintensityko competitiveintensitygs    bd_10 i.hometeam
> code i.season, ul(lcapacity) vce(robust)
note: semi omitted because of collinearity.
note: samecountry omitted because of collinearity.

Refining starting values:

Grid node 0:   log likelihood = -20.504338

Fitting full model:

Iteration 0:   log pseudolikelihood = -20.504338  
Iteration 1:   log pseudolikelihood = -16.767929  
Iteration 2:   log pseudolikelihood = -16.473083  
Iteration 3:   log pseudolikelihood = -16.444362  
Iteration 4:   log pseudolikelihood = -16.440248  
Iteration 5:   log pseudolikelihood = -16.439663  
Iteration 6:   log pseudolikelihood = -16.439555  
Iteration 7:   log pseudolikelihood = -16.439533  
Iteration 8:   log pseudolikelihood = -16.439529  
Iteration 9:   log pseudolikelihood = -16.439528  

Tobit regression                                Number of obs     =        488
                                                   Uncensored     =        472
Limits: Lower = -inf                               Left-censored  =          0
        Upper = lcapacity                          Right-censored =         16

                                                Wald chi2(78)     =   44805.54
Log pseudolikelihood = -16.439528               Prob > chi2       =     0.0000
------------------------------------------------------------------------------------------
                         |               Robust
             lattendance | Coefficient  std. err.      z    P>|z|     [95% conf. interval]
-------------------------+----------------------------------------------------------------
         lincomehometeam |   .5268211    .059665     8.83   0.000     .4098799    .6437624
         lincomeawayteam |   .0508493   .0171459     2.97   0.003      .017244    .0844545
               ldistance |  -.0078116   .0210488    -0.37   0.711    -.0490665    .0334434
            temperaturec |   .0065845   .0021521     3.06   0.002     .0023664    .0108025
                    rain |   .0016504   .0306984     0.05   0.957    -.0585173    .0618181
lhometeamform_percentage |   .2852436   .1927519     1.48   0.139    -.0925432    .6630303
lawayteamform_percentage |  -.1368461   .1535245    -0.89   0.373    -.4377486    .1640563
    loutcome_uncertainty |  -.0573973    .080285    -0.71   0.475     -.214753    .0999583
             group_stage |   .1726356   .0920509     1.88   0.061    -.0077808     .353052
                  last16 |   .3225091   .0935378     3.45   0.001     .1391783      .50584
                 quarter |   .3952637   .1291368     3.06   0.002     .1421602    .6483671
                    semi |          0  (omitted)
             samecountry |          0  (omitted)
  competitiveintensityko |  -.0176659   .0255629    -0.69   0.490    -.0677681    .0324364
  competitiveintensitygs |  -.1247556   .1014818    -1.23   0.219    -.3236563    .0741452
                   bd_10 |   .0635304   .0179428     3.54   0.000     .0283632    .0986975
                         |
            hometeamcode |
                      4  |  -.2335855   .2067604    -1.13   0.259    -.6388284    .1716574
                      5  |  -1.028579   .2071839    -4.96   0.000    -1.434652   -.6225058
                      6  |  -.5784167   .2024209    -2.86   0.004    -.9751544   -.1816791
                     13  |  -.7212143   .2069335    -3.49   0.000    -1.126797   -.3156321
                     14  |   .1841766   .2330237     0.79   0.429    -.2725414    .6408947
                     17  |   .3913487   .2099275     1.86   0.062    -.0201016     .802799
                     21  |   -.674932   .2031028    -3.32   0.001    -1.073006   -.2768579
                     22  |   .1840382   .2269617     0.81   0.417    -.2607985    .6288749
                     23  |   .3496461   .2001503     1.75   0.081    -.0426412    .7419334
                     24  |  -.4855989   .2118165    -2.29   0.022    -.9007516   -.0704462
                     26  |  -.5949568   .2021777    -2.94   0.003    -.9912178   -.1986958
                     27  |  -.0494659   .2323493    -0.21   0.831    -.5048622    .4059304
                     28  |   .7852312   .2289512     3.43   0.001     .3364951    1.233967
                     29  |  -.8235096   .2645808    -3.11   0.002    -1.342078   -.3049408
                     31  |  -.3888012   .2056703    -1.89   0.059    -.7919075    .0143051
                     32  |   .7086111   .2410814     2.94   0.003     .2361002    1.181122
                     33  |   -.508363    .215862    -2.36   0.019    -.9314447   -.0852814
                     34  |    .294182   .1954243     1.51   0.132    -.0888426    .6772066
                     36  |   .2563082   .2912625     0.88   0.379    -.3145558    .8271722
                     37  |  -.1015954   .2516636    -0.40   0.686     -.594847    .3916562
                     38  |  -.7903658   .2027159    -3.90   0.000    -1.187682   -.3930499
                     39  |  -.0489881   .2058197    -0.24   0.812    -.4523873     .354411
                     40  |   .0404768    .208329     0.19   0.846    -.3678406    .4487942
                     42  |   .4161293   .2577916     1.61   0.106    -.0891329    .9213915
                     43  |   .5724782   .2360712     2.43   0.015     .1097872    1.035169
                     44  |   .8546684   .1955665     4.37   0.000      .471365    1.237972
                     45  |   .2806385   .2344247     1.20   0.231    -.1788254    .7401024
                     46  |   .5088377   .1969762     2.58   0.010     .1227715    .8949039
                     47  |  -1.162823   .1999256    -5.82   0.000    -1.554669   -.7709756
                     50  |  -.7968623   .2129984    -3.74   0.000    -1.214332    -.379393
                     51  |   -.093415   .2081115    -0.45   0.654    -.5013061    .3144761
                     52  |  -.5899493   .2163052    -2.73   0.006      -1.0139    -.165999
                     56  |  -.5043219   .2007851    -2.51   0.012    -.8978535   -.1107902
                     57  |  -.2231929   .2829924    -0.79   0.430    -.7778478     .331462
                     58  |  -.2506842   .2001781    -1.25   0.210    -.6430261    .1416576
                     60  |  -.6556987   .2027898    -3.23   0.001    -1.053159    -.258238
                     63  |  -.7909795   .1987136    -3.98   0.000    -1.180451    -.401508
                     66  |   .1992979   .1971589     1.01   0.312    -.1871264    .5857222
                     67  |   .8344587   .2609553     3.20   0.001     .3229957    1.345922
                     68  |  -.5867505   .2075866    -2.83   0.005    -.9936128   -.1798882
                     69  |   .0704347   .1974124     0.36   0.721    -.3164866    .4573559
                     72  |  -.1893175   .5747957    -0.33   0.742    -1.315896    .9372614
                     73  |   .4262262   .2056911     2.07   0.038     .0230789    .8293734
                     75  |   .2971541   .2171851     1.37   0.171    -.1285209    .7228291
                     76  |  -.2648012   .1985407    -1.33   0.182    -.6539338    .1243313
                     77  |   1.630085   .2522225     6.46   0.000     1.135738    2.124432
                     78  |   .1422287   .2010584     0.71   0.479    -.2518385    .5362959
                     83  |   1.420475   .2430086     5.85   0.000     .9441863    1.896763
                     84  |   .6261764   .2057235     3.04   0.002     .2229657    1.029387
                     85  |  -.6073621    .207839    -2.92   0.003    -1.014719   -.2000051
                     86  |   .2949702   .1964315     1.50   0.133    -.0900285    .6799689
                     87  |  -.1148217   .2126756    -0.54   0.589    -.5316583    .3020149
                     90  |   .2058152    .217498     0.95   0.344    -.2204731    .6321035
                     91  |  -.4465277   .2081684    -2.15   0.032    -.8545302   -.0385252
                     96  |  -.9425098   .2017837    -4.67   0.000    -1.337999   -.5470209
                         |
                  season |
                      2  |   .0170267   .0761704     0.22   0.823    -.1322645    .1663179
                      3  |   .2255796   .0863473     2.61   0.009     .0563419    .3948173
                      4  |   .0556019   .0841867     0.66   0.509     -.109401    .2206048
                      5  |  -.0465761   .0881328    -0.53   0.597    -.2193132     .126161
                      6  |   -.060214   .0767951    -0.78   0.433    -.2107295    .0903016
                      7  |  -.0033164   .0877722    -0.04   0.970    -.1753467    .1687138
                      8  |  -.0392822   .0821011    -0.48   0.632    -.2001974     .121633
                      9  |   .0089968   .0726319     0.12   0.901    -.1333591    .1513528
                     10  |   .1660901   .1038898     1.60   0.110    -.0375301    .3697103
                         |
                   _cons |   4.139836   .7886419     5.25   0.000     2.594126    5.685545
-------------------------+----------------------------------------------------------------
       var(e.lattendance)|   .0606387   .0072236                      .0480121     .076586
------------------------------------------------------------------------------------------

. 
. metobit lattendance lincomehometeam lincomeawayteam ldistance temperaturec rain lhometeamform_percentage lawayteamform_percentage lo
> utcome_uncertainty group_stage last16 quarter semi   samecountry   competitiveintensityko competitiveintensitygs    bd_w_1 i.hometea
> mcode i.season, ul(lcapacity) vce(robust)
note: semi omitted because of collinearity.
note: samecountry omitted because of collinearity.

Refining starting values:

Grid node 0:   log likelihood = -25.006401

Fitting full model:

Iteration 0:   log pseudolikelihood = -25.006401  
Iteration 1:   log pseudolikelihood = -21.335054  
Iteration 2:   log pseudolikelihood = -21.048547  
Iteration 3:   log pseudolikelihood = -21.020581  
Iteration 4:   log pseudolikelihood = -21.016548  
Iteration 5:   log pseudolikelihood = -21.015974  
Iteration 6:   log pseudolikelihood = -21.015867  
Iteration 7:   log pseudolikelihood = -21.015846  
Iteration 8:   log pseudolikelihood = -21.015841  
Iteration 9:   log pseudolikelihood =  -21.01584  

Tobit regression                                Number of obs     =        488
                                                   Uncensored     =        472
Limits: Lower = -inf                               Left-censored  =          0
        Upper = lcapacity                          Right-censored =         16

                                                Wald chi2(78)     =   46133.94
Log pseudolikelihood = -21.01584                Prob > chi2       =     0.0000
------------------------------------------------------------------------------------------
                         |               Robust
             lattendance | Coefficient  std. err.      z    P>|z|     [95% conf. interval]
-------------------------+----------------------------------------------------------------
         lincomehometeam |   .5444328   .0564277     9.65   0.000     .4338364    .6550291
         lincomeawayteam |   .0581704   .0174299     3.34   0.001     .0240084    .0923325
               ldistance |  -.0004556   .0214977    -0.02   0.983    -.0425904    .0416792
            temperaturec |    .005919    .002199     2.69   0.007     .0016091    .0102289
                    rain |  -.0005686   .0312506    -0.02   0.985    -.0618186    .0606814
lhometeamform_percentage |   .3105108   .1941871     1.60   0.110     -.070089    .6911106
lawayteamform_percentage |  -.0486298   .1536281    -0.32   0.752    -.3497354    .2524758
    loutcome_uncertainty |   .0091159   .0834801     0.11   0.913    -.1545022    .1727339
             group_stage |   .0987177   .0907422     1.09   0.277    -.0791339    .2765692
                  last16 |   .2461381    .092769     2.65   0.008     .0643142     .427962
                 quarter |   .3937482   .1310669     3.00   0.003     .1368618    .6506345
                    semi |          0  (omitted)
             samecountry |          0  (omitted)
  competitiveintensityko |  -.0160897   .0265059    -0.61   0.544    -.0680404    .0358609
  competitiveintensitygs |  -.1265204   .1025697    -1.23   0.217    -.3275532    .0745124
                  bd_w_1 |     .17942   .0609118     2.95   0.003     .0600351    .2988049
                         |
            hometeamcode |
                      4  |  -.2555336   .2220998    -1.15   0.250    -.6908412    .1797741
                      5  |  -1.056741   .2219915    -4.76   0.000    -1.491836   -.6216458
                      6  |  -.5825528   .2187936    -2.66   0.008     -1.01138   -.1537252
                     13  |  -.7503115    .222864    -3.37   0.001    -1.187117    -.313506
                     14  |   .1885041   .2454105     0.77   0.442    -.2924917    .6694999
                     17  |   .3818775    .227043     1.68   0.093    -.0631186    .8268735
                     21  |   -.687648   .2213257    -3.11   0.002    -1.121438   -.2538576
                     22  |   .1423971   .2533607     0.56   0.574    -.3541807    .6389749
                     23  |   .3379376   .2168466     1.56   0.119     -.087074    .7629492
                     24  |  -.4825377   .2278199    -2.12   0.034    -.9290565   -.0360188
                     26  |  -.6112609   .2174651    -2.81   0.005    -1.037485   -.1850372
                     27  |  -.0755261   .2474078    -0.31   0.760    -.5604366    .4093843
                     28  |   .7846656   .2419823     3.24   0.001     .3103889    1.258942
                     29  |  -.8119473   .2818921    -2.88   0.004    -1.364446    -.259449
                     31  |  -.4239004   .2210749    -1.92   0.055    -.8571993    .0093984
                     32  |   .7356085   .2515885     2.92   0.003      .242504    1.228713
                     33  |  -.5075919   .2311384    -2.20   0.028    -.9606149   -.0545689
                     34  |   .2803942   .2124916     1.32   0.187    -.1360817    .6968702
                     36  |   .2185402   .3001809     0.73   0.467    -.3698034    .8068839
                     37  |  -.0970548   .2614038    -0.37   0.710    -.6093968    .4152872
                     38  |  -.8050838   .2176879    -3.70   0.000    -1.231744   -.3784233
                     39  |  -.0710274    .221722    -0.32   0.749    -.5055945    .3635397
                     40  |   .0098292   .2264658     0.04   0.965    -.4340357    .4536941
                     42  |   .4006428   .2710089     1.48   0.139    -.1305249    .9318106
                     43  |   .5414408   .2494179     2.17   0.030     .0525907    1.030291
                     44  |   .8598719   .2126194     4.04   0.000     .4431455    1.276598
                     45  |   .3511506   .2522689     1.39   0.164    -.1432873    .8455885
                     46  |   .5119797   .2141177     2.39   0.017     .0923167    .9316428
                     47  |  -1.181152   .2162477    -5.46   0.000    -1.604989   -.7573137
                     50  |  -.8333955   .2269276    -3.67   0.000    -1.278166   -.3886256
                     51  |  -.1212701   .2231089    -0.54   0.587    -.5585556    .3160154
                     52  |  -.6156105   .2361211    -2.61   0.009    -1.078399   -.1528217
                     56  |  -.5068967   .2185039    -2.32   0.020    -.9351565   -.0786369
                     57  |  -.2619171   .2939156    -0.89   0.373    -.8379811     .314147
                     58  |  -.2891995    .214789    -1.35   0.178    -.7101782    .1317792
                     60  |  -.6931965   .2190824    -3.16   0.002     -1.12259    -.263803
                     63  |  -.8095215   .2146382    -3.77   0.000    -1.230205   -.3888383
                     66  |   .1760895   .2138872     0.82   0.410    -.2431217    .5953007
                     67  |    .855132   .2766498     3.09   0.002     .3129083    1.397356
                     68  |   -.622121   .2228649    -2.79   0.005    -1.058928   -.1853137
                     69  |   .0701872   .2138556     0.33   0.743    -.3489621    .4893365
                     72  |  -.2195696   .5765966    -0.38   0.703    -1.349678     .910539
                     73  |   .4983387   .2453141     2.03   0.042     .0175319    .9791455
                     75  |   .2969547   .2321038     1.28   0.201    -.1579605    .7518699
                     76  |  -.2588746   .2144791    -1.21   0.227    -.6792458    .1614966
                     77  |   1.643003   .2565224     6.40   0.000     1.140228    2.145777
                     78  |   .0972124   .2163469     0.45   0.653    -.3268197    .5212446
                     83  |   1.439983   .2526183     5.70   0.000     .9448606    1.935106
                     84  |   .6101364   .2227838     2.74   0.006     .1734882    1.046785
                     85  |   -.599234   .2237941    -2.68   0.007    -1.037862   -.1606056
                     86  |   .2639985   .2130931     1.24   0.215    -.1536563    .6816533
                     87  |  -.1335367   .2277434    -0.59   0.558    -.5799055    .3128322
                     90  |   .2349205   .2310652     1.02   0.309     -.217959       .6878
                     91  |  -.4376749   .2225882    -1.97   0.049    -.8739398   -.0014101
                     96  |  -.9386424   .2182235    -4.30   0.000    -1.366353   -.5109323
                         |
                  season |
                      2  |   .0141516   .0745117     0.19   0.849    -.1318886    .1601918
                      3  |   .2334751   .0835403     2.79   0.005     .0697391     .397211
                      4  |   .0485737   .0804457     0.60   0.546    -.1090971    .2062444
                      5  |  -.0408963   .0847419    -0.48   0.629    -.2069874    .1251949
                      6  |  -.0527267   .0729205    -0.72   0.470    -.1956482    .0901948
                      7  |   .0013386   .0819367     0.02   0.987    -.1592543    .1619316
                      8  |  -.0498633   .0808309    -0.62   0.537    -.2082889    .1085623
                      9  |  -.0042534   .0716728    -0.06   0.953    -.1447295    .1362227
                     10  |   .1493628   .1020905     1.46   0.143    -.0507309    .3494564
                         |
                   _cons |   3.817138   .7577358     5.04   0.000     2.332003    5.302273
-------------------------+----------------------------------------------------------------
       var(e.lattendance)|   .0617746    .007293                      .0490138    .0778577
------------------------------------------------------------------------------------------

. 
. metobit lattendance lincomehometeam lincomeawayteam ldistance temperaturec rain lhometeamform_percentage lawayteamform_percentage lo
> utcome_uncertainty group_stage last16 quarter semi   samecountry   competitiveintensityko competitiveintensitygs   bd_3_1 i.hometeam
> code i.season, ul(lcapacity) vce(robust)
note: semi omitted because of collinearity.
note: samecountry omitted because of collinearity.

Refining starting values:

Grid node 0:   log likelihood = -21.052827

Fitting full model:

Iteration 0:   log pseudolikelihood = -21.052827  
Iteration 1:   log pseudolikelihood = -17.291724  
Iteration 2:   log pseudolikelihood = -17.003861  
Iteration 3:   log pseudolikelihood = -16.974917  
Iteration 4:   log pseudolikelihood = -16.970863  
Iteration 5:   log pseudolikelihood = -16.970274  
Iteration 6:   log pseudolikelihood = -16.970165  
Iteration 7:   log pseudolikelihood = -16.970144  
Iteration 8:   log pseudolikelihood = -16.970139  
Iteration 9:   log pseudolikelihood = -16.970138  

Tobit regression                                Number of obs     =        488
                                                   Uncensored     =        472
Limits: Lower = -inf                               Left-censored  =          0
        Upper = lcapacity                          Right-censored =         16

                                                Wald chi2(78)     =   37493.30
Log pseudolikelihood = -16.970138               Prob > chi2       =     0.0000
------------------------------------------------------------------------------------------
                         |               Robust
             lattendance | Coefficient  std. err.      z    P>|z|     [95% conf. interval]
-------------------------+----------------------------------------------------------------
         lincomehometeam |   .5415188    .055748     9.71   0.000     .4322546    .6507829
         lincomeawayteam |   .0579465    .017285     3.35   0.001     .0240686    .0918244
               ldistance |  -.0059073   .0211416    -0.28   0.780    -.0473441    .0355295
            temperaturec |   .0062719   .0021694     2.89   0.004       .00202    .0105238
                    rain |   .0027671   .0313434     0.09   0.930    -.0586649    .0641991
lhometeamform_percentage |   .3350283   .1932048     1.73   0.083    -.0436462    .7137029
lawayteamform_percentage |  -.0895632   .1500005    -0.60   0.550    -.3835587    .2044324
    loutcome_uncertainty |  -.0370216   .0819162    -0.45   0.651    -.1975744    .1235312
             group_stage |   .1184972   .0893702     1.33   0.185    -.0566652    .2936596
                  last16 |   .2732736   .0911725     3.00   0.003     .0945787    .4519684
                 quarter |   .3770055   .1243111     3.03   0.002     .1333602    .6206507
                    semi |          0  (omitted)
             samecountry |          0  (omitted)
  competitiveintensityko |   -.022345   .0243907    -0.92   0.360    -.0701499    .0254598
  competitiveintensitygs |  -.1463568    .098877    -1.48   0.139    -.3401521    .0474385
                  bd_3_1 |   .1246913   .0257365     4.84   0.000     .0742486     .175134
                         |
            hometeamcode |
                      4  |  -.2554833   .2195766    -1.16   0.245    -.6858455    .1748789
                      5  |  -1.051454   .2201467    -4.78   0.000    -1.482934   -.6199745
                      6  |  -.5842455   .2166042    -2.70   0.007    -1.008782   -.1597091
                     13  |  -.7481558     .22178    -3.37   0.001    -1.182837    -.313475
                     14  |   .1820212   .2449581     0.74   0.457    -.2980878    .6621302
                     17  |   .3959098    .223744     1.77   0.077    -.0426203    .8344399
                     21  |  -.6849354   .2211135    -3.10   0.002     -1.11831   -.2515609
                     22  |   .2078771   .2385034     0.87   0.383     -.259581    .6753353
                     23  |   .3173219    .214988     1.48   0.140    -.1040468    .7386907
                     24  |  -.4812408   .2264669    -2.12   0.034    -.9251079   -.0373738
                     26  |  -.6356527   .2131363    -2.98   0.003    -1.053392   -.2179132
                     27  |  -.0574926   .2465632    -0.23   0.816    -.5407476    .4257624
                     28  |   .7457282   .2405584     3.10   0.002     .2742424    1.217214
                     29  |  -.8244426   .2770202    -2.98   0.003    -1.367392   -.2814931
                     31  |  -.4237141   .2189094    -1.94   0.053    -.8527687    .0053404
                     32  |   .7224159   .2515275     2.87   0.004     .2294311    1.215401
                     33  |   -.537749   .2284571    -2.35   0.019    -.9855168   -.0899813
                     34  |   .2847553   .2108495     1.35   0.177     -.128502    .6980127
                     36  |   .2294674   .3011238     0.76   0.446    -.3607244    .8196592
                     37  |  -.1025265   .2611828    -0.39   0.695    -.6144354    .4093824
                     38  |  -.7994909   .2156163    -3.71   0.000    -1.222091   -.3768908
                     39  |  -.0605776   .2205459    -0.27   0.784    -.4928397    .3716844
                     40  |   .0193952   .2242875     0.09   0.931    -.4202003    .4589906
                     42  |   .4110586    .269175     1.53   0.127    -.1165148     .938632
                     43  |   .5516611   .2479051     2.23   0.026      .065776    1.037546
                     44  |   .8258544   .2092195     3.95   0.000     .4157918    1.235917
                     45  |   .3161638   .2474463     1.28   0.201    -.1688219    .8011496
                     46  |   .5078096   .2121426     2.39   0.017     .0920178    .9236014
                     47  |  -1.181462   .2145036    -5.51   0.000    -1.601882    -.761043
                     50  |  -.8332132   .2262578    -3.68   0.000     -1.27667    -.389756
                     51  |  -.1174495   .2216389    -0.53   0.596    -.5518537    .3169547
                     52  |  -.6054821   .2346341    -2.58   0.010    -1.065356   -.1456078
                     56  |  -.5142744    .215969    -2.38   0.017    -.9375658    -.090983
                     57  |  -.2575713   .2917765    -0.88   0.377    -.8294427    .3143002
                     58  |  -.2720599   .2137107    -1.27   0.203    -.6909252    .1468053
                     60  |  -.6670519   .2164438    -3.08   0.002    -1.091274   -.2428298
                     63  |  -.7973757   .2134556    -3.74   0.000    -1.215741   -.3790104
                     66  |   .1757751   .2119485     0.83   0.407    -.2396364    .5911866
                     67  |   .8391398   .2720014     3.09   0.002     .3060269    1.372253
                     68  |  -.5965899   .2210204    -2.70   0.007    -1.029782   -.1633978
                     69  |   .0654126    .212347     0.31   0.758    -.3507799    .4816051
                     72  |  -.2005682   .5782442    -0.35   0.729    -1.333906    .9327697
                     73  |   .4574708   .2305837     1.98   0.047      .005535    .9094066
                     75  |    .296595   .2299588     1.29   0.197    -.1541159    .7473059
                     76  |  -.2819657   .2125372    -1.33   0.185    -.6985308    .1345995
                     77  |   1.655175   .2551366     6.49   0.000     1.155117    2.155234
                     78  |   .1292012   .2165589     0.60   0.551    -.2952465    .5536489
                     83  |   1.438239   .2514941     5.72   0.000     .9453195    1.931158
                     84  |   .5990923   .2196964     2.73   0.006     .1684953    1.029689
                     85  |  -.5977625   .2224059    -2.69   0.007     -1.03367    -.161855
                     86  |    .270151    .211609     1.28   0.202    -.1445951     .684897
                     87  |  -.1394018   .2272638    -0.61   0.540    -.5848307    .3060272
                     90  |   .2296087   .2295799     1.00   0.317    -.2203597    .6795771
                     91  |   -.451072   .2205061    -2.05   0.041    -.8832561   -.0188879
                     96  |  -.9396287   .2165931    -4.34   0.000    -1.364143   -.5151139
                         |
                  season |
                      2  |   .0127275   .0756339     0.17   0.866    -.1355122    .1609672
                      3  |   .2246097   .0852036     2.64   0.008     .0576138    .3916056
                      4  |    .037622   .0826827     0.46   0.649    -.1244331    .1996771
                      5  |  -.0497015    .086881    -0.57   0.567     -.219985    .1205821
                      6  |  -.0644584    .074829    -0.86   0.389    -.2111205    .0822037
                      7  |  -.0060228    .084646    -0.07   0.943     -.171926    .1598804
                      8  |   -.049664   .0818214    -0.61   0.544    -.2100309    .1107029
                      9  |   -.008853   .0727827    -0.12   0.903    -.1515045    .1337984
                     10  |   .1537254   .1036601     1.48   0.138    -.0494447    .3568955
                         |
                   _cons |    3.89462   .7495535     5.20   0.000     2.425522    5.363717
-------------------------+----------------------------------------------------------------
       var(e.lattendance)|   .0607879   .0072356                      .0481391    .0767602
------------------------------------------------------------------------------------------

. 
. metobit lattendance lincomehometeam lincomeawayteam ldistance temperaturec rain lhometeamform_percentage lawayteamform_percentage lo
> utcome_uncertainty group_stage last16 quarter semi   samecountry   competitiveintensityko competitiveintensitygs   bd_10_1 i.hometea
> mcode i.season, ul(lcapacity) vce(robust)
note: semi omitted because of collinearity.
note: samecountry omitted because of collinearity.

Refining starting values:

Grid node 0:   log likelihood = -19.856247

Fitting full model:

Iteration 0:   log pseudolikelihood = -19.856247  
Iteration 1:   log pseudolikelihood = -16.204218  
Iteration 2:   log pseudolikelihood = -15.919699  
Iteration 3:   log pseudolikelihood = -15.892034  
Iteration 4:   log pseudolikelihood = -15.888035  
Iteration 5:   log pseudolikelihood = -15.887466  
Iteration 6:   log pseudolikelihood = -15.887359  
Iteration 7:   log pseudolikelihood = -15.887339  
Iteration 8:   log pseudolikelihood = -15.887334  
Iteration 9:   log pseudolikelihood = -15.887333  

Tobit regression                                Number of obs     =        488
                                                   Uncensored     =        472
Limits: Lower = -inf                               Left-censored  =          0
        Upper = lcapacity                          Right-censored =         16

                                                Wald chi2(78)     =   36992.62
Log pseudolikelihood = -15.887333               Prob > chi2       =     0.0000
------------------------------------------------------------------------------------------
                         |               Robust
             lattendance | Coefficient  std. err.      z    P>|z|     [95% conf. interval]
-------------------------+----------------------------------------------------------------
         lincomehometeam |   .5243244   .0592773     8.85   0.000     .4081431    .6405057
         lincomeawayteam |   .0517415   .0172058     3.01   0.003     .0180188    .0854643
               ldistance |  -.0081622   .0209476    -0.39   0.697    -.0492187    .0328943
            temperaturec |   .0060038   .0021632     2.78   0.006     .0017639    .0102436
                    rain |   .0059948   .0311165     0.19   0.847    -.0549924    .0669819
lhometeamform_percentage |   .3384433   .1957097     1.73   0.084    -.0451406    .7220272
lawayteamform_percentage |  -.1386744   .1528245    -0.91   0.364    -.4382049    .1608561
    loutcome_uncertainty |   -.060802   .0792713    -0.77   0.443    -.2161708    .0945668
             group_stage |   .1938128   .0931964     2.08   0.038     .0111511    .3764744
                  last16 |   .3344601   .0965294     3.46   0.001      .145266    .5236542
                 quarter |   .3745779    .125366     2.99   0.003      .128865    .6202909
                    semi |          0  (omitted)
             samecountry |          0  (omitted)
  competitiveintensityko |   -.008574   .0259199    -0.33   0.741    -.0593761    .0422281
  competitiveintensitygs |  -.1422312   .1015343    -1.40   0.161    -.3412347    .0567723
                 bd_10_1 |   .0690977   .0158184     4.37   0.000     .0380941    .1001012
                         |
            hometeamcode |
                      4  |  -.2605751   .2194559    -1.19   0.235    -.6907009    .1695506
                      5  |  -1.062156   .2197171    -4.83   0.000    -1.492794   -.6315189
                      6  |  -.5891217    .215698    -2.73   0.006    -1.011882   -.1663615
                     13  |  -.7483646   .2202441    -3.40   0.001    -1.180035   -.3166941
                     14  |   .1488884   .2456014     0.61   0.544    -.3324816    .6302584
                     17  |   .3750284   .2221872     1.69   0.091    -.0604505    .8105073
                     21  |  -.6983924   .2162574    -3.23   0.001    -1.122249   -.2745357
                     22  |   .1633552   .2400528     0.68   0.496    -.3071397      .63385
                     23  |   .3147801   .2136633     1.47   0.141    -.1039923    .7335525
                     24  |  -.5127854   .2269628    -2.26   0.024    -.9576243   -.0679465
                     26  |  -.6246504   .2134933    -2.93   0.003     -1.04309   -.2062113
                     27  |  -.0831583   .2433601    -0.34   0.733    -.5601353    .3938187
                     28  |   .7217966   .2405958     3.00   0.003     .2502376    1.193356
                     29  |  -.8314679   .2766967    -3.00   0.003    -1.373783   -.2891523
                     31  |  -.4139885   .2183441    -1.90   0.058    -.8419351     .013958
                     32  |   .6869912    .251174     2.74   0.006     .1946993    1.179283
                     33  |   -.520175   .2276289    -2.29   0.022    -.9663194   -.0740306
                     34  |   .2778782   .2093242     1.33   0.184    -.1323896    .6881461
                     36  |   .2203112    .298718     0.74   0.461    -.3651654    .8057877
                     37  |  -.1363062   .2610094    -0.52   0.602    -.6478753    .3752629
                     38  |   -.826748   .2159884    -3.83   0.000    -1.250077   -.4034185
                     39  |  -.0798152   .2191896    -0.36   0.716    -.5094189    .3497884
                     40  |   .0244452   .2219468     0.11   0.912    -.4105625    .4594529
                     42  |    .382526    .268443     1.42   0.154    -.1436126    .9086645
                     43  |    .540849   .2458423     2.20   0.028     .0590069    1.022691
                     44  |   .8502721   .2121856     4.01   0.000     .4343959    1.266148
                     45  |   .2641321   .2461419     1.07   0.283    -.2182972    .7465614
                     46  |   .4923287   .2106962     2.34   0.019     .0793717    .9052858
                     47  |   -1.17758   .2129499    -5.53   0.000    -1.594954   -.7602053
                     50  |  -.8242591   .2246126    -3.67   0.000    -1.264492   -.3840264
                     51  |  -.1159243   .2193514    -0.53   0.597    -.5458451    .3139965
                     52  |  -.6071064   .2281883    -2.66   0.008    -1.054347   -.1598655
                     56  |  -.5373831   .2147602    -2.50   0.012    -.9583053   -.1164609
                     57  |  -.2512079   .2906457    -0.86   0.387     -.820863    .3184471
                     58  |  -.2652523   .2128638    -1.25   0.213    -.6824578    .1519531
                     60  |  -.6986427   .2145718    -3.26   0.001    -1.119196   -.2780898
                     63  |  -.8040415   .2117921    -3.80   0.000    -1.219146   -.3889366
                     66  |   .1752897   .2104622     0.83   0.405    -.2372087    .5877881
                     67  |   .8107638   .2715533     2.99   0.003      .278529    1.342999
                     68  |  -.6202815   .2178704    -2.85   0.004      -1.0473   -.1932633
                     69  |   .0490667   .2106018     0.23   0.816    -.3637053    .4618386
                     72  |  -.2345075   .5625622    -0.42   0.677    -1.337109    .8680942
                     73  |   .4482173   .2287518     1.96   0.050     -.000128    .8965625
                     75  |   .2738184   .2292498     1.19   0.232    -.1755029    .7231397
                     76  |  -.3048563   .2113668    -1.44   0.149    -.7191276     .109415
                     77  |   1.605057   .2535877     6.33   0.000     1.108034     2.10208
                     78  |    .115557   .2149638     0.54   0.591    -.3057644    .5368784
                     83  |   1.383634   .2539042     5.45   0.000     .8859914    1.881277
                     84  |    .597663    .219018     2.73   0.006     .1683956     1.02693
                     85  |   -.618558   .2214219    -2.79   0.005    -1.052537   -.1845791
                     86  |     .25893   .2096335     1.24   0.217    -.1519441     .669804
                     87  |  -.1462655   .2255929    -0.65   0.517    -.5884194    .2958884
                     90  |   .1837651   .2296903     0.80   0.424    -.2664196    .6339499
                     91  |  -.4785815   .2207379    -2.17   0.030    -.9112198   -.0459432
                     96  |  -.9644973   .2154019    -4.48   0.000    -1.386677   -.5423173
                         |
                  season |
                      2  |   .0100491   .0762268     0.13   0.895    -.1393526    .1594509
                      3  |   .2107777   .0850821     2.48   0.013     .0440199    .3775355
                      4  |   .0422471   .0838802     0.50   0.615    -.1221552    .2066493
                      5  |  -.0451655    .087381    -0.52   0.605    -.2164291    .1260981
                      6  |  -.0648945   .0757698    -0.86   0.392    -.2134005    .0836115
                      7  |  -.0078278   .0864812    -0.09   0.928    -.1773278    .1616721
                      8  |  -.0534492   .0834694    -0.64   0.522    -.2170462    .1101478
                      9  |  -.0099015   .0740063    -0.13   0.894    -.1549512    .1351482
                     10  |    .156207   .1038733     1.50   0.133    -.0473809    .3597949
                         |
                   _cons |   4.132384   .7735945     5.34   0.000     2.616167    5.648601
-------------------------+----------------------------------------------------------------
       var(e.lattendance)|   .0604377   .0070888                      .0480253    .0760581
------------------------------------------------------------------------------------------

. 
end of do-file

. log close
      name:  <unnamed>
       log:  C:\Users\franc\OneDrive - Leeds Beckett University\Documents\Francesco organised\Research\Champions League\Attendance\New
>  dataset\re-submission log file main.log
  log type:  text
 closed on:   5 Sep 2022, 14:16:31
--------------------------------------------------------------------------------------------------------------------------------------
