# Supplementary material for: Stadium attendance demand in the men’s UEFA Champions League: Do fans value sporting contest or match quality?
Source: PLoS One. 2023 Feb 3;18(2):e0276383. doi: 10.1371/journal.pone.0276383 (PMC9897581; doi:10.1371/journal.pone.0276383)
Supplement: S3 File — This log file shows all the regressions and tests conducted on Stata by using a Tobit model with 95% stadium capacity cut-off points. (LOG) [file pone.0276383.s003.log]

--------------------------------------------------------------------------------------------------------------------------------------
      name:  <unnamed>
       log:  C:\Users\franc\OneDrive - Leeds Beckett University\Documents\Francesco organised\Research\Champions League\Attendance\Wri
> tten sections\PLOS ONE\PLOS ONE Resubmission\re-submission 95 cut-off.log
  log type:  text
 opened on:   5 Sep 2022, 14:27:18

. use "C:\Users\franc\OneDrive - Leeds Beckett University\Documents\Francesco organised\Research\Champions League\Attendance\New datas
> et\attendance edited no final.dta"

. do "C:\Users\franc\AppData\Local\Temp\STD18d4_000000.tmp"

. metobit lattendance lincomehometeam lincomeawayteam ldistance temperaturec rain lhometeamform_percentage lawayteamform_percentage lo
> utcome_uncertainty group_stage last16 quarter semi   samecountry   competitiveintensityko competitiveintensitygs lsquad_value_home_s
> tandardised lsquad_value_away_standardised  i.hometeamcode i.season, ul(lcapacity95) vce(robust)
note: semi omitted because of collinearity.

Refining starting values:

Grid node 0:   log likelihood =  203.09921

Fitting full model:

Iteration 0:   log pseudolikelihood =  203.09921  
Iteration 1:   log pseudolikelihood =  203.09921  

Tobit regression                                Number of obs     =      1,234
                                                   Uncensored     =      1,234
Limits: Lower = -inf                               Left-censored  =          0
        Upper = lcapacity95                        Right-censored =          0

                                                Wald chi2(120)    =   45134.04
Log pseudolikelihood = 203.09921                Prob > chi2       =     0.0000
------------------------------------------------------------------------------------------------
                               |               Robust
                   lattendance | Coefficient  std. err.      z    P>|z|     [95% conf. interval]
-------------------------------+----------------------------------------------------------------
               lincomehometeam |   .5256686   .0509231    10.32   0.000      .425861    .6254761
               lincomeawayteam |   .0180308   .0103273     1.75   0.081    -.0022103    .0382719
                     ldistance |  -.0030191   .0092344    -0.33   0.744    -.0211182      .01508
                  temperaturec |   .0030483   .0011986     2.54   0.011     .0006991    .0053975
                          rain |    .013565   .0180596     0.75   0.453    -.0218311    .0489611
      lhometeamform_percentage |   .1109056   .0951836     1.17   0.244    -.0756508     .297462
      lawayteamform_percentage |  -.0044905   .0808879    -0.06   0.956    -.1630279    .1540469
          loutcome_uncertainty |   .0715531   .0485611     1.47   0.141    -.0236249    .1667311
                   group_stage |  -.0533045   .0239255    -2.23   0.026    -.1001976   -.0064113
                        last16 |   .0258827   .0247534     1.05   0.296    -.0226332    .0743985
                       quarter |   .0035706   .0260681     0.14   0.891     -.047522    .0546632
                          semi |          0  (omitted)
                   samecountry |   .0155942   .0394009     0.40   0.692    -.0616301    .0928186
        competitiveintensityko |  -.0032112   .0083206    -0.39   0.700    -.0195194    .0130969
        competitiveintensitygs |  -.0630619   .0531288    -1.19   0.235    -.1671924    .0410686
lsquad_value_home_standardised |  -.0249533   .1412045    -0.18   0.860    -.3017089    .2518024
lsquad_value_away_standardised |   .2427187   .0346432     7.01   0.000     .1748192    .3106181
                               |
                  hometeamcode |
                            2  |   .8596105   .0987303     8.71   0.000     .6661028    1.053118
                            3  |    .741975   .1888021     3.93   0.000     .3719297     1.11202
                            4  |   .4625392   .0552283     8.38   0.000     .3542938    .5707847
                            5  |  -.4010097    .053292    -7.52   0.000      -.50546   -.2965594
                            6  |    .115069   .0689758     1.67   0.095    -.0201211    .2502591
                            7  |   .7983175   .0762066    10.48   0.000     .6489554    .9476796
                            8  |  -1.437506    .102673   -14.00   0.000    -1.638742   -1.236271
                            9  |   .7685335   .0754412    10.19   0.000     .6206714    .9163955
                           10  |   1.039833   .0564797    18.41   0.000     .9291347    1.150531
                           11  |   .8334206   .0812834    10.25   0.000     .6741081    .9927331
                           12  |   .1708192   .0652735     2.62   0.009     .0428856    .2987528
                           13  |   -.123838   .0652536    -1.90   0.058    -.2517327    .0040566
                           14  |   .8348879   .1523436     5.48   0.000     .5362999    1.133476
                           15  |   .1342072    .053639     2.50   0.012     .0290768    .2393376
                           16  |    .803104   .0860674     9.33   0.000     .6344149    .9717931
                           17  |   1.041507   .0951384    10.95   0.000     .8550395    1.227975
                           18  |   .3792245   .1108093     3.42   0.001     .1620423    .5964066
                           19  |   1.163261   .0633828    18.35   0.000     1.039033    1.287489
                           20  |   .8646814    .060178    14.37   0.000     .7467347    .9826282
                           21  |  -.0233334   .0596019    -0.39   0.695    -.1401511    .0934842
                           22  |   .8506319   .1281655     6.64   0.000     .5994322    1.101832
                           23  |   .9885992   .0515385    19.18   0.000     .8875856    1.089613
                           24  |   .1893773   .0966624     1.96   0.050    -.0000775    .3788322
                           25  |   .3961601   .0982967     4.03   0.000     .2035022    .5888181
                           26  |   .0623252   .0497227     1.25   0.210    -.0351295    .1597799
                           27  |   .5987489   .1366803     4.38   0.000     .3308603    .8666374
                           28  |   1.361554   .0955879    14.24   0.000     1.174205    1.548903
                           29  |  -.1496682   .2054749    -0.73   0.466    -.5523916    .2530552
                           30  |   1.409048   .1161564    12.13   0.000     1.181386     1.63671
                           31  |    .243917   .0500174     4.88   0.000     .1458847    .3419493
                           32  |   1.341087   .1744167     7.69   0.000     .9992362    1.682937
                           33  |   .1265395   .0679238     1.86   0.062    -.0065887    .2596677
                           34  |    .980992   .0750749    13.07   0.000     .8338479    1.128136
                           35  |   1.069025   .0576571    18.54   0.000     .9560192    1.182031
                           36  |   .8383485   .1888226     4.44   0.000     .4682629    1.208434
                           37  |   .5062704   .1560211     3.24   0.001     .2004747    .8120661
                           38  |   .0273931    .123323     0.22   0.824    -.2143155    .2691017
                           39  |   .6232354   .1052222     5.92   0.000     .4170036    .8294671
                           40  |   .6205884    .083828     7.40   0.000     .4562886    .7848883
                           41  |   .5334688   .1016556     5.25   0.000     .3342275    .7327102
                           42  |   1.006042   .1821208     5.52   0.000     .6490923    1.362993
                           43  |   .5948768   .0619918     9.60   0.000     .4733751    .7163785
                           44  |    1.48584    .089255    16.65   0.000     1.310903    1.660776
                           45  |   .9063038   .1432595     6.33   0.000     .6255204    1.187087
                           46  |   1.183291   .0921573    12.84   0.000     1.002666    1.363916
                           47  |  -.4453337   .0572612    -7.78   0.000    -.5575636   -.3331037
                           48  |   .8286029   .1095791     7.56   0.000     .6138319    1.043374
                           49  |   .6697681   .0824036     8.13   0.000       .50826    .8312762
                           50  |  -.1439363   .0544149    -2.65   0.008    -.2505875    -.037285
                           51  |    .455556   .0750004     6.07   0.000     .3085579     .602554
                           52  |   .1042583   .0533857     1.95   0.051    -.0003757    .2088924
                           53  |   .5825185   .0633799     9.19   0.000     .4582962    .7067408
                           54  |   .5517223   .2036509     2.71   0.007     .1525737    .9508708
                           55  |   .8816499   .0840307    10.49   0.000     .7169528    1.046347
                           56  |   .2050159   .1014503     2.02   0.043     .0061769    .4038549
                           57  |   .3127614   .1627569     1.92   0.055    -.0062362    .6317591
                           58  |   .3415066   .0548559     6.23   0.000     .2339909    .4490222
                           59  |   .5768357   .0783068     7.37   0.000     .4233572    .7303142
                           60  |  -.0760915   .0561814    -1.35   0.176    -.1862051    .0340221
                           61  |   .6217426   .0909805     6.83   0.000      .443424    .8000612
                           62  |     1.1284   .0874252    12.91   0.000     .9570499     1.29975
                           63  |   -.202422   .0622682    -3.25   0.001    -.3244654   -.0803786
                           64  |   .3786262   .0601096     6.30   0.000     .2608135    .4964389
                           65  |   .9727621   .1155635     8.42   0.000     .7462619    1.199262
                           66  |   .8969438   .0752777    11.92   0.000     .7494022    1.044485
                           67  |   1.422561   .1816206     7.83   0.000     1.066591    1.778531
                           68  |  -.0338478   .0748854    -0.45   0.651    -.1806206    .1129249
                           69  |   .7499153   .0680941    11.01   0.000     .6164533    .8833772
                           70  |   .7192141   .0664301    10.83   0.000     .5890135    .8494148
                           71  |   .7524999   .1032717     7.29   0.000     .5500911    .9549088
                           72  |   .5537039   .5086528     1.09   0.276    -.4432373    1.550645
                           73  |    1.18632   .0925364    12.82   0.000     1.004952    1.367688
                           74  |   .2690957   .0822092     3.27   0.001     .1079686    .4302229
                           75  |   .9315662   .1498571     6.22   0.000     .6378516    1.225281
                           76  |   .3775838   .0487969     7.74   0.000     .2819436    .4732239
                           77  |   2.206476   .1644398    13.42   0.000      1.88418    2.528772
                           78  |   .7635019   .0560245    13.63   0.000      .653696    .8733078
                           79  |   .8181635   .0713098    11.47   0.000     .6783989    .9579281
                           80  |   1.285213   .1121059    11.46   0.000     1.065489    1.504937
                           81  |   .4641788   .0690171     6.73   0.000     .3289078    .5994498
                           82  |    .949637    .078289    12.13   0.000     .7961935    1.103081
                           83  |   2.092519   .1642411    12.74   0.000     1.770612    2.414425
                           84  |   1.277913   .0879525    14.53   0.000      1.10553    1.450297
                           85  |   .0759325   .0972458     0.78   0.435    -.1146657    .2665307
                           86  |   .9167866   .0648281    14.14   0.000     .7897258    1.043847
                           87  |    .497573   .0745363     6.68   0.000     .3514845    .6436615
                           88  |   .5441895   .0904159     6.02   0.000     .3669775    .7214015
                           89  |   .6726996   .1089946     6.17   0.000      .459074    .8863251
                           90  |   1.040843   .1173723     8.87   0.000     .8107978    1.270889
                           91  |   .2334909   .0601655     3.88   0.000     .1155686    .3514132
                           92  |    .773807    .085001     9.10   0.000     .6072082    .9404059
                           93  |   .1240746   .0695605     1.78   0.074    -.0122614    .2604106
                           94  |   .2949734   .0625014     4.72   0.000     .1724729    .4174738
                           95  |  -.6226921   .0878672    -7.09   0.000    -.7949087   -.4504756
                           96  |  -.3111849   .0629209    -4.95   0.000    -.4345076   -.1878621
                               |
                        season |
                            2  |  -.0532445   .0316262    -1.68   0.092    -.1152307    .0087416
                            3  |   .0332644   .0356304     0.93   0.351      -.03657    .1030988
                            4  |  -.0118738   .0348516    -0.34   0.733    -.0801816     .056434
                            5  |  -.0544764   .0315765    -1.73   0.084    -.1163653    .0074125
                            6  |  -.0404392   .0284714    -1.42   0.156    -.0962422    .0153638
                            7  |  -.0241745   .0300478    -0.80   0.421    -.0830672    .0347181
                            8  |  -.0045086   .0324764    -0.14   0.890    -.0681612     .059144
                            9  |  -.0104041   .0303312    -0.34   0.732    -.0698523     .049044
                           10  |   .0751915   .0337711     2.23   0.026     .0090012    .1413817
                               |
                         _cons |   3.874299   .5756408     6.73   0.000     2.746064    5.002534
-------------------------------+----------------------------------------------------------------
             var(e.lattendance)|   .0421277   .0034821                      .0358271    .0495364
------------------------------------------------------------------------------------------------

. 
. metobit lattendance lincomehometeam lincomeawayteam ldistance temperaturec rain lhometeamform_percentage lawayteamform_percentage lo
> utcome_uncertainty group_stage last16 quarter semi   samecountry   competitiveintensityko competitiveintensitygs bd_w i.hometeamcode
>  i.season, ul(lcapacity95) vce(robust)
note: semi omitted because of collinearity.

Refining starting values:

Grid node 0:   log likelihood =  175.07326

Fitting full model:

Iteration 0:   log pseudolikelihood =  175.07326  
Iteration 1:   log pseudolikelihood =  175.07326  (backed up)

Tobit regression                                Number of obs     =      1,234
                                                   Uncensored     =      1,234
Limits: Lower = -inf                               Left-censored  =          0
        Upper = lcapacity95                        Right-censored =          0

                                                Wald chi2(119)    =   74622.00
Log pseudolikelihood = 175.07326                Prob > chi2       =     0.0000
------------------------------------------------------------------------------------------
                         |               Robust
             lattendance | Coefficient  std. err.      z    P>|z|     [95% conf. interval]
-------------------------+----------------------------------------------------------------
         lincomehometeam |   .5344534   .0527464    10.13   0.000     .4310723    .6378345
         lincomeawayteam |   .0418507   .0103449     4.05   0.000      .021575    .0621264
               ldistance |  -.0024299   .0094185    -0.26   0.796    -.0208899      .01603
            temperaturec |    .002868   .0012194     2.35   0.019      .000478     .005258
                    rain |   .0084559   .0185256     0.46   0.648    -.0278537    .0447654
lhometeamform_percentage |   .1638636   .0976103     1.68   0.093    -.0274492    .3551763
lawayteamform_percentage |   .1680858     .07846     2.14   0.032      .014307    .3218646
    loutcome_uncertainty |  -.0261726   .0439581    -0.60   0.552    -.1123289    .0599836
             group_stage |    -.08744   .0247126    -3.54   0.000    -.1358758   -.0390043
                  last16 |   .0127974   .0251307     0.51   0.611    -.0364578    .0620526
                 quarter |   .0033624   .0267145     0.13   0.900    -.0489971    .0557218
                    semi |          0  (omitted)
             samecountry |   .0140317   .0384504     0.36   0.715    -.0613297    .0893932
  competitiveintensityko |  -.0044118    .008303    -0.53   0.595    -.0206853    .0118617
  competitiveintensitygs |  -.0568028   .0522991    -1.09   0.277    -.1593072    .0457015
                    bd_w |   .0602344   .0265699     2.27   0.023     .0081583    .1123105
                         |
            hometeamcode |
                      2  |   .8102815   .0765784    10.58   0.000     .6601906    .9603725
                      3  |   .7230421   .2203165     3.28   0.001     .2912298    1.154854
                      4  |   .4472002   .0463367     9.65   0.000     .3563819    .5380186
                      5  |  -.4275662   .0452216    -9.45   0.000    -.5161988   -.3389336
                      6  |   .1268714   .0632617     2.01   0.045     .0028806    .2508621
                      7  |   .7472401   .0390554    19.13   0.000     .6706929    .8237873
                      8  |  -1.488558   .1009374   -14.75   0.000    -1.686391   -1.290724
                      9  |   .7430026    .058988    12.60   0.000     .6273882    .8586171
                     10  |   1.017099   .0508747    19.99   0.000     .9173868    1.116812
                     11  |   .7893089   .0487384    16.19   0.000     .6937834    .8848343
                     12  |   .1878615   .0547301     3.43   0.001     .0805925    .2951306
                     13  |  -.1588779   .0501653    -3.17   0.002    -.2572001   -.0605558
                     14  |   .8414817   .1546634     5.44   0.000     .5383471    1.144616
                     15  |    .098713   .0394674     2.50   0.012     .0213582    .1760677
                     16  |   .7563494   .0421726    17.93   0.000     .6736927    .8390061
                     17  |   1.005413   .0880238    11.42   0.000       .83289    1.177937
                     18  |   .3152162   .1139616     2.77   0.006     .0918555    .5385768
                     19  |   1.134118   .0347634    32.62   0.000     1.065983    1.202253
                     20  |   .8688247   .0402783    21.57   0.000     .7898806    .9477688
                     21  |  -.0085984   .0392326    -0.22   0.827    -.0854929     .068296
                     22  |   .8381866    .110119     7.61   0.000     .6223575    1.054016
                     23  |   .9759525   .0362267    26.94   0.000     .9049495    1.046955
                     24  |   .1691211   .1038338     1.63   0.103    -.0343895    .3726316
                     25  |   .3382447   .0406035     8.33   0.000     .2586634    .4178261
                     26  |    .028915   .0540143     0.54   0.592    -.0769511    .1347812
                     27  |   .5678207   .1332708     4.26   0.000     .3066148    .8290266
                     28  |    1.38907   .0981388    14.15   0.000     1.196722    1.581419
                     29  |  -.1528105   .2056042    -0.74   0.457    -.5557874    .2501663
                     30  |    1.33876   .0492186    27.20   0.000     1.242294    1.435227
                     31  |    .218396    .039372     5.55   0.000     .1412283    .2955636
                     32  |   1.318383   .1677106     7.86   0.000     .9896759    1.647089
                     33  |   .1114987   .0649369     1.72   0.086    -.0157752    .2387727
                     34  |   .9434164   .0646224    14.60   0.000     .8167589    1.070074
                     35  |   1.028761   .0392904    26.18   0.000     .9517529    1.105769
                     36  |   .8015047   .2026606     3.95   0.000     .4042971    1.198712
                     37  |   .4832742   .1517884     3.18   0.001     .1857744     .780774
                     38  |   .0225298   .1194963     0.19   0.850    -.2116788    .2567383
                     39  |   .5699603   .0914026     6.24   0.000     .3908144    .7491061
                     40  |   .6261504   .0673269     9.30   0.000     .4941922    .7581086
                     41  |   .4838966   .0800882     6.04   0.000     .3269267    .6408666
                     42  |   .9970739   .1975672     5.05   0.000     .6098493    1.384299
                     43  |   .5950924   .0573012    10.39   0.000     .4827842    .7074006
                     44  |   1.528648   .0888615    17.20   0.000     1.354483    1.702814
                     45  |   .9213311     .14428     6.39   0.000     .6385476    1.204115
                     46  |   1.159756    .085116    13.63   0.000     .9929315     1.32658
                     47  |   -.467736   .0452382   -10.34   0.000    -.5564013   -.3790707
                     48  |   .7846858   .0834271     9.41   0.000     .6211717    .9481999
                     49  |   .6238531   .0396423    15.74   0.000     .5461557    .7015505
                     50  |   -.214916   .0510126    -4.21   0.000    -.3148988   -.1149332
                     51  |   .4555467    .053338     8.54   0.000     .3510062    .5600872
                     52  |   .1133393   .0493553     2.30   0.022     .0166046     .210074
                     53  |   .5162478   .0472803    10.92   0.000     .4235802    .6089154
                     54  |   .5451765   .1948108     2.80   0.005     .1633542    .9269987
                     55  |   .8271285   .0365302    22.64   0.000     .7555306    .8987263
                     56  |   .1633868    .103894     1.57   0.116    -.0402417    .3670152
                     57  |   .2986638   .1856772     1.61   0.108    -.0652569    .6625844
                     58  |    .356094   .0456715     7.80   0.000     .2665795    .4456085
                     59  |   .5272672   .0726557     7.26   0.000     .3848646    .6696699
                     60  |  -.0692413   .0387974    -1.78   0.074    -.1452828    .0068002
                     61  |    .584166   .0355462    16.43   0.000     .5144968    .6538352
                     62  |    1.07437   .0340191    31.58   0.000     1.007694    1.141046
                     63  |  -.1901902   .0521128    -3.65   0.000    -.2923295    -.088051
                     64  |     .32703   .0561213     5.83   0.000     .2170343    .4370256
                     65  |   .9563107   .1057391     9.04   0.000     .7490658    1.163556
                     66  |    .857461   .0678691    12.63   0.000       .72444    .9904819
                     67  |   1.407594   .1849971     7.61   0.000     1.045006    1.770181
                     68  |   .0096507    .069861     0.14   0.890    -.1272744    .1465757
                     69  |   .7226829    .061323    11.78   0.000      .602492    .8428737
                     70  |   .6859523   .0506158    13.55   0.000     .5867472    .7851574
                     71  |    .726811   .0944054     7.70   0.000     .5417799    .9118421
                     72  |    .547578   .5441244     1.01   0.314    -.5188863    1.614042
                     73  |   1.160903    .109366    10.61   0.000     .9465494    1.375256
                     74  |   .2240216   .0509725     4.39   0.000     .1241173     .323926
                     75  |   .9319721   .1313844     7.09   0.000     .6744635    1.189481
                     76  |    .375093   .0351378    10.67   0.000     .3062242    .4439618
                     77  |   2.270524   .1613775    14.07   0.000      1.95423    2.586818
                     78  |   .7428854   .0514206    14.45   0.000     .6421028     .843668
                     79  |   .7610217   .0666068    11.43   0.000     .6304748    .8915687
                     80  |   1.210872     .04216    28.72   0.000      1.12824    1.293504
                     81  |   .4537482   .0780759     5.81   0.000     .3007222    .6067742
                     82  |    .916293   .0609304    15.04   0.000     .7968715    1.035714
                     83  |   2.078015   .1612566    12.89   0.000     1.761958    2.394073
                     84  |   1.254965   .0904337    13.88   0.000     1.077718    1.432212
                     85  |   .0627918   .0962046     0.65   0.514    -.1257657    .2513493
                     86  |   .9208287   .0583776    15.77   0.000     .8064106    1.035247
                     87  |   .4531098   .0554706     8.17   0.000     .3443895    .5618301
                     88  |   .5156118   .0705401     7.31   0.000     .3773556    .6538679
                     89  |   .6271978   .0812288     7.72   0.000     .4679923    .7864033
                     90  |   1.027751    .114968     8.94   0.000     .8024175    1.253084
                     91  |   .2144739     .04358     4.92   0.000     .1290587     .299889
                     92  |    .742732   .0690357    10.76   0.000     .6074245    .8780396
                     93  |   .1363041   .0622723     2.19   0.029     .0142527    .2583555
                     94  |   .2803123   .0421649     6.65   0.000     .1976706     .362954
                     95  |     -.6797   .0840696    -8.08   0.000    -.8444733   -.5149267
                     96  |  -.2792423   .0515995    -5.41   0.000    -.3803754   -.1781092
                         |
                  season |
                      2  |  -.0588565   .0314925    -1.87   0.062    -.1205806    .0028677
                      3  |   .0297879   .0362542     0.82   0.411     -.041269    .1008448
                      4  |  -.0143788    .034957    -0.41   0.681    -.0828932    .0541356
                      5  |  -.0584291   .0320267    -1.82   0.068    -.1212003     .004342
                      6  |  -.0459345   .0291516    -1.58   0.115    -.1030705    .0112015
                      7  |  -.0249362   .0303295    -0.82   0.411     -.084381    .0345085
                      8  |  -.0238734   .0325752    -0.73   0.464    -.0877197    .0399728
                      9  |  -.0292979   .0311041    -0.94   0.346    -.0902607     .031665
                     10  |    .054606   .0347669     1.57   0.116    -.0135358    .1227478
                         |
                   _cons |   3.663475   .6084003     6.02   0.000     2.471032    4.855917
-------------------------+----------------------------------------------------------------
       var(e.lattendance)|   .0440854   .0036708                      .0374471    .0519005
------------------------------------------------------------------------------------------

. 
. metobit lattendance lincomehometeam lincomeawayteam ldistance temperaturec rain lhometeamform_percentage lawayteamform_percentage lo
> utcome_uncertainty group_stage last16 quarter semi   samecountry   competitiveintensityko competitiveintensitygs   bd_3 i.hometeamco
> de i.season, ul(lcapacity95) vce(robust)
note: semi omitted because of collinearity.

Refining starting values:

Grid node 0:   log likelihood =  180.20275

Fitting full model:

Iteration 0:   log pseudolikelihood =  180.20275  
Iteration 1:   log pseudolikelihood =  180.20275  

Tobit regression                                Number of obs     =      1,234
                                                   Uncensored     =      1,234
Limits: Lower = -inf                               Left-censored  =          0
        Upper = lcapacity95                        Right-censored =          0

                                                Wald chi2(119)    =   76840.06
Log pseudolikelihood = 180.20275                Prob > chi2       =     0.0000
------------------------------------------------------------------------------------------
                         |               Robust
             lattendance | Coefficient  std. err.      z    P>|z|     [95% conf. interval]
-------------------------+----------------------------------------------------------------
         lincomehometeam |   .5180565   .0522887     9.91   0.000     .4155725    .6205404
         lincomeawayteam |   .0414598   .0103156     4.02   0.000     .0212416    .0616779
               ldistance |  -.0044305   .0093484    -0.47   0.636    -.0227529     .013892
            temperaturec |   .0029119    .001212     2.40   0.016     .0005364    .0052875
                    rain |   .0090468   .0183201     0.49   0.621      -.02686    .0449535
lhometeamform_percentage |     .16126   .0971961     1.66   0.097     -.029241    .3517609
lawayteamform_percentage |     .12889   .0792938     1.63   0.104    -.0265229    .2843029
    loutcome_uncertainty |  -.0297067   .0435023    -0.68   0.495    -.1149696    .0555563
             group_stage |  -.0777275   .0256108    -3.03   0.002    -.1279238   -.0275312
                  last16 |   .0217183   .0263237     0.83   0.409    -.0298751    .0733118
                 quarter |    .009882   .0277278     0.36   0.722    -.0444634    .0642274
                    semi |          0  (omitted)
             samecountry |    .004388   .0384474     0.11   0.909    -.0709675    .0797434
  competitiveintensityko |   -.004371   .0081382    -0.54   0.591    -.0203215    .0115795
  competitiveintensitygs |  -.0577456   .0521606    -1.11   0.268    -.1599784    .0444873
                    bd_3 |   .0542737   .0145205     3.74   0.000     .0258141    .0827333
                         |
            hometeamcode |
                      2  |   .8000509   .0748103    10.69   0.000     .6534255    .9466764
                      3  |   .7126334   .2183841     3.26   0.001     .2846083    1.140658
                      4  |   .4471504   .0462914     9.66   0.000     .3564209      .53788
                      5  |  -.4210863   .0453429    -9.29   0.000    -.5099568   -.3322157
                      6  |   .1121463   .0632314     1.77   0.076     -.011785    .2360777
                      7  |   .7474995   .0399808    18.70   0.000     .6691386    .8258604
                      8  |  -1.465847   .1013235   -14.47   0.000    -1.664437   -1.267256
                      9  |   .7296106   .0578448    12.61   0.000     .6162368    .8429844
                     10  |   1.011853   .0502495    20.14   0.000     .9133658     1.11034
                     11  |   .7755492   .0480661    16.14   0.000     .6813414     .869757
                     12  |   .1609127   .0539146     2.98   0.003      .055242    .2665835
                     13  |  -.1675544   .0499714    -3.35   0.001    -.2654965   -.0696123
                     14  |   .7990923   .1540355     5.19   0.000     .4971882    1.100996
                     15  |   .0950632   .0398185     2.39   0.017     .0170203    .1731061
                     16  |   .7555241   .0420537    17.97   0.000     .6731003    .8379479
                     17  |   .9842422   .0876073    11.23   0.000     .8125351    1.155949
                     18  |   .3120099   .1138137     2.74   0.006     .0889391    .5350806
                     19  |   1.127867   .0352447    32.00   0.000     1.058789    1.196946
                     20  |   .8559132   .0434183    19.71   0.000     .7708148    .9410115
                     21  |  -.0196802   .0376115    -0.52   0.601    -.0933974    .0540369
                     22  |    .817026   .1086844     7.52   0.000     .6040085    1.030043
                     23  |   .9650199   .0371529    25.97   0.000     .8922014    1.037838
                     24  |   .1528011   .1026934     1.49   0.137    -.0484742    .3540764
                     25  |   .3444131   .0410597     8.39   0.000     .2639376    .4248887
                     26  |    .023728    .054419     0.44   0.663    -.0829313    .1303872
                     27  |   .5534563   .1325607     4.18   0.000     .2936421    .8132705
                     28  |   1.362011   .0978078    13.93   0.000     1.170311    1.553711
                     29  |  -.1675946   .2050699    -0.82   0.414    -.5695242     .234335
                     30  |    1.28559   .0514483    24.99   0.000     1.184753    1.386426
                     31  |   .2267766    .039673     5.72   0.000      .149019    .3045342
                     32  |   1.287052   .1681401     7.65   0.000     .9575033      1.6166
                     33  |   .1143751   .0641595     1.78   0.075    -.0113752    .2401254
                     34  |   .9292147   .0641584    14.48   0.000     .8034665    1.054963
                     35  |   1.026269   .0394146    26.04   0.000     .9490184    1.103521
                     36  |   .7962381   .2026637     3.93   0.000     .3990246    1.193452
                     37  |   .4470044   .1500598     2.98   0.003     .1528925    .7411163
                     38  |  -.0019282    .117479    -0.02   0.987    -.2321828    .2283265
                     39  |   .5507353   .0906943     6.07   0.000     .3729777     .728493
                     40  |   .6251553    .067182     9.31   0.000     .4934811    .7568295
                     41  |   .4797865   .0794295     6.04   0.000     .3241075    .6354655
                     42  |    .971231    .195651     4.96   0.000     .5877621      1.3547
                     43  |   .5994064   .0578662    10.36   0.000     .4859908    .7128221
                     44  |   1.505756   .0882487    17.06   0.000     1.332792    1.678721
                     45  |   .8816005   .1399424     6.30   0.000     .6073185    1.155883
                     46  |   1.137508   .0840322    13.54   0.000     .9728081    1.302208
                     47  |   -.468835   .0452746   -10.36   0.000    -.5575717   -.3800983
                     48  |   .7836414   .0831005     9.43   0.000     .6207674    .9465153
                     49  |   .6122719   .0400885    15.27   0.000     .5336999    .6908438
                     50  |  -.2094669   .0520624    -4.02   0.000    -.3115074   -.1074264
                     51  |   .4480765   .0542301     8.26   0.000     .3417875    .5543655
                     52  |   .1105957   .0492719     2.24   0.025     .0140247    .2071668
                     53  |   .5107629   .0465504    10.97   0.000     .4195259        .602
                     54  |   .5367822   .1950318     2.75   0.006     .1545269    .9190375
                     55  |   .8243107   .0370278    22.26   0.000     .7517377    .8968838
                     56  |   .1458854   .1029162     1.42   0.156    -.0558266    .3475974
                     57  |   .2956648   .1844973     1.60   0.109    -.0659433    .6572728
                     58  |   .3552242   .0455698     7.80   0.000      .265909    .4445394
                     59  |   .5174348   .0724285     7.14   0.000     .3754775    .6593921
                     60  |  -.0653298   .0386842    -1.69   0.091    -.1411494    .0104899
                     61  |   .5801386   .0357654    16.22   0.000     .5100396    .6502375
                     62  |   1.076378   .0344117    31.28   0.000     1.008932    1.143824
                     63  |  -.2028542   .0519511    -3.90   0.000    -.3046765   -.1010318
                     64  |    .321867   .0557422     5.77   0.000     .2126142    .4311198
                     65  |   .9446271   .1059216     8.92   0.000     .7370246     1.15223
                     66  |   .8507077   .0675055    12.60   0.000     .7183994    .9830161
                     67  |   1.375875   .1850558     7.43   0.000     1.013172    1.738577
                     68  |   .0130699   .0692301     0.19   0.850    -.1226185    .1487583
                     69  |   .7063558   .0609196    11.59   0.000     .5869556    .8257559
                     70  |   .6829693   .0506024    13.50   0.000     .5837904    .7821482
                     71  |   .7199486   .0937289     7.68   0.000     .5362435    .9036538
                     72  |   .5214462   .5446278     0.96   0.338    -.5460046    1.588897
                     73  |   1.135679   .0996107    11.40   0.000     .9404457    1.330912
                     74  |   .2258806   .0515801     4.38   0.000     .1247853    .3269758
                     75  |    .912709   .1308042     6.98   0.000     .6563376    1.169081
                     76  |   .3705729   .0353634    10.48   0.000     .3012619    .4398839
                     77  |   2.212535   .1688828    13.10   0.000     1.881531    2.543539
                     78  |   .7407407    .053109    13.95   0.000     .6366489    .8448325
                     79  |   .7551142    .066478    11.36   0.000     .6248198    .8854086
                     80  |   1.185319   .0424907    27.90   0.000     1.102039    1.268599
                     81  |   .4476386    .077645     5.77   0.000     .2954572    .5998199
                     82  |   .9023964   .0604997    14.92   0.000     .7838191    1.020974
                     83  |     2.0292    .160249    12.66   0.000     1.715117    2.343282
                     84  |   1.237906   .0888907    13.93   0.000     1.063683    1.412128
                     85  |   .0480824   .0959047     0.50   0.616    -.1398873    .2360521
                     86  |   .9001203   .0559046    16.10   0.000     .7905494    1.009691
                     87  |   .4417093   .0561429     7.87   0.000     .3316713    .5517473
                     88  |   .5159315   .0693921     7.44   0.000     .3799255    .6519376
                     89  |   .6325032   .0803155     7.88   0.000     .4750876    .7899187
                     90  |   .9980269   .1141905     8.74   0.000     .7742177    1.221836
                     91  |   .2111995   .0437693     4.83   0.000     .1254133    .2969857
                     92  |   .7338692    .068751    10.67   0.000     .5991197    .8686188
                     93  |   .1327435   .0620655     2.14   0.032     .0110973    .2543897
                     94  |   .2823862   .0429306     6.58   0.000     .1982438    .3665285
                     95  |  -.6631288   .0837962    -7.91   0.000    -.8273663   -.4988914
                     96  |  -.2951383   .0520382    -5.67   0.000    -.3971314   -.1931453
                         |
                  season |
                      2  |  -.0647508   .0316641    -2.04   0.041    -.1268112   -.0026904
                      3  |   .0236221    .036119     0.65   0.513    -.0471699     .094414
                      4  |  -.0199053   .0351123    -0.57   0.571    -.0887241    .0489135
                      5  |  -.0627281   .0320255    -1.96   0.050    -.1254969    .0000406
                      6  |  -.0504261   .0291092    -1.73   0.083     -.107479    .0066269
                      7  |  -.0290775    .030541    -0.95   0.341    -.0889368    .0307818
                      8  |  -.0246174   .0325115    -0.76   0.449    -.0883388    .0391039
                      9  |  -.0273658   .0308933    -0.89   0.376    -.0879155    .0331839
                     10  |   .0547265   .0346443     1.58   0.114    -.0131752    .1226282
                         |
                   _cons |   3.888765   .6053088     6.42   0.000     2.702381    5.075149
-------------------------+----------------------------------------------------------------
       var(e.lattendance)|   .0437204   .0036632                      .0370992    .0515234
------------------------------------------------------------------------------------------

. 
. metobit lattendance lincomehometeam lincomeawayteam ldistance temperaturec rain lhometeamform_percentage lawayteamform_percentage lo
> utcome_uncertainty group_stage last16 quarter semi   samecountry   competitiveintensityko competitiveintensitygs    bd_10 i.hometeam
> code i.season, ul(lcapacity95) vce(robust)
note: semi omitted because of collinearity.

Refining starting values:

Grid node 0:   log likelihood =  180.31519

Fitting full model:

Iteration 0:   log pseudolikelihood =  180.31519  
Iteration 1:   log pseudolikelihood =  180.31519  

Tobit regression                                Number of obs     =      1,234
                                                   Uncensored     =      1,234
Limits: Lower = -inf                               Left-censored  =          0
        Upper = lcapacity95                        Right-censored =          0

                                                Wald chi2(119)    =   71971.16
Log pseudolikelihood = 180.31519                Prob > chi2       =     0.0000
------------------------------------------------------------------------------------------
                         |               Robust
             lattendance | Coefficient  std. err.      z    P>|z|     [95% conf. interval]
-------------------------+----------------------------------------------------------------
         lincomehometeam |   .5263055   .0516134    10.20   0.000     .4251452    .6274658
         lincomeawayteam |   .0395724   .0102676     3.85   0.000     .0194483    .0596965
               ldistance |   -.004747   .0093328    -0.51   0.611    -.0230389    .0135449
            temperaturec |    .002848   .0012105     2.35   0.019     .0004755    .0052205
                    rain |   .0100338   .0183242     0.55   0.584    -.0258809    .0459486
lhometeamform_percentage |   .1618399   .0970709     1.67   0.095    -.0284155    .3520953
lawayteamform_percentage |   .1285282   .0786337     1.63   0.102     -.025591    .2826475
    loutcome_uncertainty |  -.0262043   .0438301    -0.60   0.550    -.1121097    .0597011
             group_stage |  -.0789059   .0251335    -3.14   0.002    -.1281666   -.0296452
                  last16 |   .0184348   .0256359     0.72   0.472    -.0318106    .0686803
                 quarter |   .0060184   .0272601     0.22   0.825    -.0474105    .0594472
                    semi |          0  (omitted)
             samecountry |   .0004516   .0389081     0.01   0.991    -.0758069    .0767101
  competitiveintensityko |  -.0046116   .0084493    -0.55   0.585     -.021172    .0119487
  competitiveintensitygs |  -.0579968   .0518721    -1.12   0.264    -.1596641    .0436706
                   bd_10 |   .0258817   .0068335     3.79   0.000     .0124882    .0392752
                         |
            hometeamcode |
                      2  |   .8051932   .0750848    10.72   0.000     .6580297    .9523567
                      3  |   .7127636   .2113956     3.37   0.001     .2984358    1.127091
                      4  |   .4384935   .0454191     9.65   0.000     .3494738    .5275133
                      5  |  -.4265071   .0447984    -9.52   0.000    -.5143103   -.3387039
                      6  |   .1107962    .062364     1.78   0.076     -.011435    .2330275
                      7  |   .7420779   .0392695    18.90   0.000      .665111    .8190448
                      8  |  -1.475883   .1001926   -14.73   0.000    -1.672257   -1.279509
                      9  |   .7372671   .0577477    12.77   0.000     .6240838    .8504505
                     10  |   1.015189   .0493113    20.59   0.000     .9185408    1.111838
                     11  |   .7743375   .0486747    15.91   0.000     .6789369    .8697381
                     12  |   .1680278   .0530368     3.17   0.002     .0640776    .2719781
                     13  |   -.166112   .0492746    -3.37   0.001    -.2626883   -.0695356
                     14  |   .8195331   .1528387     5.36   0.000     .5199748    1.119091
                     15  |   .0947707   .0386013     2.46   0.014     .0191135    .1704279
                     16  |    .731673   .0416064    17.59   0.000      .650126    .8132199
                     17  |   .9910902    .087293    11.35   0.000     .8199991    1.162181
                     18  |   .3160222   .1138367     2.78   0.006     .0929064     .539138
                     19  |   1.130367   .0344593    32.80   0.000     1.062828    1.197906
                     20  |   .8614027   .0423098    20.36   0.000      .778477    .9443285
                     21  |   -.012359   .0368422    -0.34   0.737    -.0845685    .0598504
                     22  |   .8227881   .1112866     7.39   0.000     .6046704    1.040906
                     23  |   .9688483   .0362987    26.69   0.000     .8977042    1.039992
                     24  |    .156628   .1008204     1.55   0.120    -.0409764    .3542324
                     25  |   .3331324   .0401608     8.29   0.000     .2544187     .411846
                     26  |   .0272983    .053587     0.51   0.610    -.0777303    .1323268
                     27  |   .5579446   .1320165     4.23   0.000     .2991971    .8166921
                     28  |   1.364136   .0955202    14.28   0.000      1.17692    1.551352
                     29  |  -.1724826   .2023616    -0.85   0.394     -.569104    .2241388
                     30  |   1.294119   .0515799    25.09   0.000     1.193025    1.395214
                     31  |   .2230856   .0387862     5.75   0.000     .1470661    .2991051
                     32  |   1.300402   .1682974     7.73   0.000     .9705447    1.630258
                     33  |   .1052684   .0630691     1.67   0.095    -.0183448    .2288815
                     34  |   .9329446   .0633979    14.72   0.000     .8086869    1.057202
                     35  |   1.027095   .0388855    26.41   0.000     .9508809    1.103309
                     36  |    .802559   .2018179     3.98   0.000     .4070031    1.198115
                     37  |   .4624758   .1488708     3.11   0.002     .1706944    .7542572
                     38  |   .0098133   .1184089     0.08   0.934    -.2222639    .2418905
                     39  |   .5614587   .0893663     6.28   0.000      .386304    .7366135
                     40  |   .6245544   .0662397     9.43   0.000     .4947269    .7543818
                     41  |   .4745471   .0800302     5.93   0.000     .3176909    .6314034
                     42  |   .9873195   .1948966     5.07   0.000     .6053292     1.36931
                     43  |   .5890829   .0531843    11.08   0.000     .4848435    .6933223
                     44  |   1.511745   .0870143    17.37   0.000       1.3412     1.68229
                     45  |   .8867676   .1393241     6.36   0.000     .6136974    1.159838
                     46  |   1.145839    .082818    13.84   0.000     .9835189    1.308159
                     47  |   -.465216   .0447618   -10.39   0.000    -.5529474   -.3774845
                     48  |   .7651172   .0837176     9.14   0.000     .6010338    .9292006
                     49  |   .6001541   .0395004    15.19   0.000     .5227347    .6775735
                     50  |  -.2066964   .0508899    -4.06   0.000    -.3064387    -.106954
                     51  |   .4536006   .0534941     8.48   0.000     .3487541    .5584472
                     52  |    .101336   .0464157     2.18   0.029     .0103629     .192309
                     53  |   .5072547   .0481905    10.53   0.000     .4128032    .6017063
                     54  |   .5337237   .1963673     2.72   0.007     .1488508    .9185966
                     55  |   .8164076   .0372703    21.91   0.000     .7433591    .8894561
                     56  |   .1538535   .1024821     1.50   0.133    -.0470078    .3547148
                     57  |   .2977011   .1841917     1.62   0.106    -.0633081    .6587102
                     58  |   .3595391   .0452679     7.94   0.000     .2708157    .4482626
                     59  |   .5216013   .0719656     7.25   0.000     .3805513    .6626513
                     60  |  -.0719121   .0385476    -1.87   0.062     -.147464    .0036398
                     61  |   .5776581   .0350416    16.48   0.000     .5089779    .6463384
                     62  |   1.059817   .0334282    31.70   0.000     .9942986    1.125335
                     63  |  -.1998903    .051575    -3.88   0.000    -.3009755   -.0988052
                     64  |   .3223276   .0554692     5.81   0.000       .21361    .4310452
                     65  |   .9480647   .1049664     9.03   0.000     .7423344    1.153795
                     66  |    .853254   .0668558    12.76   0.000      .722219     .984289
                     67  |   1.394469    .183934     7.58   0.000     1.033965    1.754973
                     68  |   .0068541   .0701054     0.10   0.922    -.1305499    .1442581
                     69  |   .7068075    .060391    11.70   0.000     .5884432    .8251717
                     70  |    .676824   .0505897    13.38   0.000     .5776701    .7759779
                     71  |   .7197475   .0936637     7.68   0.000     .5361701    .9033249
                     72  |   .5349809   .5442376     0.98   0.326    -.5317052    1.601667
                     73  |   1.145349   .1001879    11.43   0.000     .9489842    1.341714
                     74  |   .2085866   .0506368     4.12   0.000     .1093403    .3078329
                     75  |    .923475   .1315335     7.02   0.000      .665674    1.181276
                     76  |   .3628746   .0353673    10.26   0.000      .293556    .4321932
                     77  |   2.243248   .1630047    13.76   0.000     1.923765    2.562732
                     78  |   .7357978    .050809    14.48   0.000      .636214    .8353816
                     79  |   .7592388   .0650004    11.68   0.000     .6318404    .8866373
                     80  |   1.180275   .0429111    27.51   0.000     1.096171    1.264379
                     81  |   .4427282    .074583     5.94   0.000     .2965482    .5889082
                     82  |   .9063904   .0599348    15.12   0.000     .7889204     1.02386
                     83  |   2.052132   .1582402    12.97   0.000     1.741987    2.362277
                     84  |   1.244404   .0878162    14.17   0.000     1.072287     1.41652
                     85  |   .0502061   .0945234     0.53   0.595    -.1350564    .2354686
                     86  |   .9046461   .0554204    16.32   0.000     .7960242    1.013268
                     87  |   .4441953   .0553202     8.03   0.000     .3357698    .5526208
                     88  |   .5131358   .0691456     7.42   0.000     .3776129    .6486588
                     89  |   .6137085   .0808939     7.59   0.000     .4551594    .7722577
                     90  |   1.003987   .1131992     8.87   0.000     .7821203    1.225853
                     91  |   .2059548    .045489     4.53   0.000     .1167979    .2951116
                     92  |   .7320519   .0686452    10.66   0.000     .5975099     .866594
                     93  |   .1357217   .0616242     2.20   0.028     .0149405     .256503
                     94  |   .2734775   .0401504     6.81   0.000     .1947843    .3521707
                     95  |    -.67236   .0813177    -8.27   0.000    -.8317397   -.5129803
                     96  |  -.2977561    .051546    -5.78   0.000    -.3987843   -.1967278
                         |
                  season |
                      2  |  -.0660892   .0317227    -2.08   0.037    -.1282646   -.0039138
                      3  |   .0251034    .036057     0.70   0.486     -.045567    .0957737
                      4  |  -.0164532   .0349942    -0.47   0.638    -.0850407    .0521343
                      5  |  -.0646513   .0322002    -2.01   0.045    -.1277626     -.00154
                      6  |  -.0544732   .0293933    -1.85   0.064    -.1120831    .0031367
                      7  |  -.0325351   .0308665    -1.05   0.292    -.0930324    .0279622
                      8  |  -.0277727   .0328041    -0.85   0.397    -.0920675    .0365222
                      9  |  -.0294507   .0311922    -0.94   0.345    -.0905864     .031685
                     10  |   .0518971   .0347454     1.49   0.135    -.0162026    .1199967
                         |
                   _cons |   3.823885   .5976419     6.40   0.000     2.652528    4.995241
-------------------------+----------------------------------------------------------------
       var(e.lattendance)|   .0437125   .0036442                      .0371229    .0514717
------------------------------------------------------------------------------------------

. 
. metobit lattendance lincomehometeam lincomeawayteam ldistance temperaturec rain lhometeamform_percentage lawayteamform_percentage lo
> utcome_uncertainty group_stage last16 quarter semi   samecountry   competitiveintensityko competitiveintensitygs    bd_w_1 i.hometea
> mcode i.season, ul(lcapacity95) vce(robust)
note: semi omitted because of collinearity.

Refining starting values:

Grid node 0:   log likelihood =  174.01197

Fitting full model:

Iteration 0:   log pseudolikelihood =  174.01197  
Iteration 1:   log pseudolikelihood =  174.01197  

Tobit regression                                Number of obs     =      1,234
                                                   Uncensored     =      1,234
Limits: Lower = -inf                               Left-censored  =          0
        Upper = lcapacity95                        Right-censored =          0

                                                Wald chi2(119)    =   79540.53
Log pseudolikelihood = 174.01197                Prob > chi2       =     0.0000
------------------------------------------------------------------------------------------
                         |               Robust
             lattendance | Coefficient  std. err.      z    P>|z|     [95% conf. interval]
-------------------------+----------------------------------------------------------------
         lincomehometeam |   .5411035   .0546454     9.90   0.000     .4340005    .6482066
         lincomeawayteam |    .041358   .0103121     4.01   0.000     .0211466    .0615693
               ldistance |  -.0019459   .0094272    -0.21   0.836    -.0204229     .016531
            temperaturec |   .0027825    .001224     2.27   0.023     .0003836    .0051814
                    rain |   .0105283   .0187281     0.56   0.574    -.0261782    .0472347
lhometeamform_percentage |   .1571212   .0975101     1.61   0.107    -.0339951    .3482376
lawayteamform_percentage |   .1664065   .0793822     2.10   0.036     .0108203    .3219928
    loutcome_uncertainty |  -.0246489   .0441303    -0.56   0.576    -.1111427    .0618448
             group_stage |  -.0856828   .0240301    -3.57   0.000    -.1327809   -.0385847
                  last16 |   .0135745    .024411     0.56   0.578    -.0342703    .0614193
                 quarter |   .0029502   .0261366     0.11   0.910    -.0482766     .054177
                    semi |          0  (omitted)
             samecountry |   .0251524    .038913     0.65   0.518    -.0511157    .1014205
  competitiveintensityko |  -.0045887   .0082435    -0.56   0.578    -.0207457    .0115683
  competitiveintensitygs |  -.0623176   .0518579    -1.20   0.229    -.1639572    .0393221
                  bd_w_1 |   .0412602   .0189451     2.18   0.029     .0041284     .078392
                         |
            hometeamcode |
                      2  |   .8150782   .0766696    10.63   0.000     .6648085    .9653478
                      3  |   .7286636   .2206597     3.30   0.001     .2961786    1.161149
                      4  |   .4453944    .046401     9.60   0.000       .35445    .5363388
                      5  |  -.4290659   .0454888    -9.43   0.000    -.5182224   -.3399095
                      6  |   .1349059   .0635813     2.12   0.034     .0102887     .259523
                      7  |   .7488196   .0390226    19.19   0.000     .6723367    .8253024
                      8  |  -1.494591   .1027507   -14.55   0.000    -1.695978   -1.293203
                      9  |   .7451361   .0591389    12.60   0.000     .6292259    .8610462
                     10  |   1.024415   .0518575    19.75   0.000      .922776    1.126054
                     11  |   .7946945   .0488469    16.27   0.000     .6989563    .8904326
                     12  |   .1932475   .0558007     3.46   0.001     .0838801    .3026149
                     13  |  -.1526695    .050192    -3.04   0.002    -.2510439    -.054295
                     14  |   .8578174   .1576412     5.44   0.000     .5488464    1.166788
                     15  |   .1008769   .0392298     2.57   0.010     .0239879     .177766
                     16  |   .7562579   .0426314    17.74   0.000     .6727019    .8398139
                     17  |   1.011666   .0901561    11.22   0.000     .8349632    1.188368
                     18  |   .3204498   .1138622     2.81   0.005     .0972839    .5436157
                     19  |   1.140097   .0347618    32.80   0.000     1.071965    1.208229
                     20  |   .8813386   .0389363    22.64   0.000      .805025    .9576523
                     21  |  -.0083215   .0395332    -0.21   0.833    -.0858052    .0691621
                     22  |   .8380458   .1185309     7.07   0.000     .6057295    1.070362
                     23  |   .9854145   .0360241    27.35   0.000     .9148085     1.05602
                     24  |    .178167   .1053737     1.69   0.091    -.0283616    .3846956
                     25  |   .3386257   .0405756     8.35   0.000      .259099    .4181525
                     26  |   .0316598   .0541968     0.58   0.559    -.0745639    .1378835
                     27  |   .5738797   .1343255     4.27   0.000     .3106065    .8371528
                     28  |   1.402592    .100012    14.02   0.000     1.206572    1.598612
                     29  |  -.1458521   .2059837    -0.71   0.479    -.5495726    .2578684
                     30  |     1.3529   .0484859    27.90   0.000     1.257869    1.447931
                     31  |   .2205915   .0396824     5.56   0.000     .1428155    .2983675
                     32  |   1.337309   .1691615     7.91   0.000     1.005759     1.66886
                     33  |   .1137905   .0657879     1.73   0.084    -.0151514    .2427324
                     34  |   .9518937   .0661158    14.40   0.000     .8223091    1.081478
                     35  |   1.037099   .0397889    26.07   0.000     .9591137    1.115083
                     36  |   .8045767   .2023779     3.98   0.000     .4079234     1.20123
                     37  |   .4990221   .1539167     3.24   0.001     .1973509    .8006932
                     38  |   .0343342   .1204105     0.29   0.776     -.201666    .2703344
                     39  |   .5808824   .0938805     6.19   0.000     .3968801    .7648847
                     40  |   .6267185   .0670939     9.34   0.000     .4952169    .7582201
                     41  |   .4904489   .0798036     6.15   0.000     .3340367     .646861
                     42  |   1.008384   .1993546     5.06   0.000     .6176559    1.399112
                     43  |   .5933699   .0573543    10.35   0.000     .4809576    .7057823
                     44  |   1.542072   .0915529    16.84   0.000     1.362632    1.721512
                     45  |   .9479766   .1527444     6.21   0.000      .648603     1.24735
                     46  |   1.169503   .0869982    13.44   0.000     .9989892    1.340016
                     47  |  -.4641007   .0454036   -10.22   0.000      -.55309   -.3751113
                     48  |   .7874895   .0840043     9.37   0.000     .6228441    .9521349
                     49  |   .6276025   .0397854    15.77   0.000     .5496244    .7055805
                     50  |  -.2131922   .0505798    -4.21   0.000    -.3123268   -.1140576
                     51  |   .4591369   .0535533     8.57   0.000     .3541743    .5640996
                     52  |   .1164911   .0493725     2.36   0.018     .0197229    .2132594
                     53  |   .5203647   .0478429    10.88   0.000     .4265943    .6141351
                     54  |   .5505916   .1950475     2.82   0.005     .1683056    .9328776
                     55  |    .834148   .0362719    23.00   0.000     .7630564    .9052396
                     56  |   .1683039   .1043527     1.61   0.107    -.0362236    .3728314
                     57  |   .3041842   .1858598     1.64   0.102    -.0600942    .6684626
                     58  |    .358724    .045919     7.81   0.000     .2687244    .4487237
                     59  |    .535631   .0740664     7.23   0.000     .3904636    .6807984
                     60  |  -.0641099   .0376192    -1.70   0.088    -.1378421    .0096223
                     61  |    .579748   .0357282    16.23   0.000      .509722     .649774
                     62  |   1.068112   .0332542    32.12   0.000     1.002935    1.133289
                     63  |  -.1835238   .0532732    -3.44   0.001    -.2879373   -.0791103
                     64  |   .3314332   .0569882     5.82   0.000     .2197385    .4431279
                     65  |    .966883    .107086     9.03   0.000     .7569982    1.176768
                     66  |   .8634974    .068569    12.59   0.000     .7291046    .9978901
                     67  |   1.435582     .19169     7.49   0.000     1.059876    1.811287
                     68  |   .0090424   .0702724     0.13   0.898    -.1286889    .1467737
                     69  |   .7292373   .0625478    11.66   0.000      .606646    .8518287
                     70  |   .6902362   .0507723    13.59   0.000     .5907243     .789748
                     71  |   .7316197    .094596     7.73   0.000      .546215    .9170244
                     72  |   .5608672   .5448377     1.03   0.303    -.5069951     1.62873
                     73  |   1.188403   .1243892     9.55   0.000     .9446051    1.432202
                     74  |   .2169052   .0517591     4.19   0.000     .1154592    .3183512
                     75  |    .941853   .1341008     7.02   0.000     .6790202    1.204686
                     76  |   .3768748   .0347682    10.84   0.000     .3087304    .4450192
                     77  |   2.286334   .1652074    13.84   0.000     1.962533    2.610135
                     78  |   .7378468   .0479348    15.39   0.000     .6438962    .8317973
                     79  |   .7640719   .0662966    11.53   0.000      .634133    .8940109
                     80  |   1.227965    .040952    29.99   0.000     1.147701     1.30823
                     81  |   .4565396   .0784666     5.82   0.000     .3027478    .6103313
                     82  |    .924435   .0623117    14.84   0.000     .8023064    1.046564
                     83  |   2.099727   .1665364    12.61   0.000     1.773321    2.426132
                     84  |   1.263161   .0923716    13.67   0.000     1.082116    1.444206
                     85  |    .071255   .0978033     0.73   0.466    -.1204358    .2629459
                     86  |   .9174502    .056813    16.15   0.000     .8060988    1.028802
                     87  |   .4596712   .0554477     8.29   0.000     .3509958    .5683466
                     88  |   .5084117   .0755543     6.73   0.000      .360328    .6564954
                     89  |   .6294187   .0822108     7.66   0.000     .4682885    .7905488
                     90  |   1.042468   .1186014     8.79   0.000     .8100131    1.274922
                     91  |   .2179972    .043943     4.96   0.000     .1318705    .3041239
                     92  |   .7471715   .0698829    10.69   0.000     .6102035    .8841394
                     93  |   .1419051   .0629595     2.25   0.024     .0185068    .2653034
                     94  |   .2809677   .0420459     6.68   0.000     .1985593    .3633761
                     95  |  -.6959171   .0846164    -8.22   0.000    -.8617621   -.5300721
                     96  |  -.2749544   .0523471    -5.25   0.000    -.3775529   -.1723559
                         |
                  season |
                      2  |  -.0564924   .0311604    -1.81   0.070    -.1175657    .0045809
                      3  |   .0322068   .0359818     0.90   0.371    -.0383163    .1027299
                      4  |  -.0114945   .0345903    -0.33   0.740    -.0792903    .0563013
                      5  |  -.0548366    .031588    -1.74   0.083     -.116748    .0070747
                      6  |  -.0460333   .0287813    -1.60   0.110    -.1024435    .0103769
                      7  |   -.022383      .0298    -0.75   0.453      -.08079     .036024
                      8  |  -.0203329   .0322447    -0.63   0.528    -.0835314    .0428656
                      9  |  -.0252727   .0308467    -0.82   0.413     -.085731    .0351857
                     10  |   .0583917   .0348565     1.68   0.094    -.0099257    .1267092
                         |
                   _cons |   3.596011   .6283432     5.72   0.000     2.364481    4.827541
-------------------------+----------------------------------------------------------------
       var(e.lattendance)|   .0441613   .0036824                      .0375028     .052002
------------------------------------------------------------------------------------------

. 
. metobit lattendance lincomehometeam lincomeawayteam ldistance temperaturec rain lhometeamform_percentage lawayteamform_percentage lo
> utcome_uncertainty group_stage last16 quarter semi   samecountry   competitiveintensityko competitiveintensitygs   bd_3_1 i.hometeam
> code i.season, ul(lcapacity95) vce(robust)
note: semi omitted because of collinearity.

Refining starting values:

Grid node 0:   log likelihood =    179.136

Fitting full model:

Iteration 0:   log pseudolikelihood =    179.136  
Iteration 1:   log pseudolikelihood =    179.136  

Tobit regression                                Number of obs     =      1,234
                                                   Uncensored     =      1,234
Limits: Lower = -inf                               Left-censored  =          0
        Upper = lcapacity95                        Right-censored =          0

                                                Wald chi2(119)    =   80684.04
Log pseudolikelihood = 179.136                  Prob > chi2       =     0.0000
------------------------------------------------------------------------------------------
                         |               Robust
             lattendance | Coefficient  std. err.      z    P>|z|     [95% conf. interval]
-------------------------+----------------------------------------------------------------
         lincomehometeam |   .5393545     .05326    10.13   0.000     .4349669    .6437421
         lincomeawayteam |   .0413683   .0102826     4.02   0.000     .0212148    .0615218
               ldistance |  -.0035081   .0093555    -0.37   0.708    -.0218446    .0148283
            temperaturec |   .0029194    .001214     2.40   0.016       .00054    .0052989
                    rain |   .0107198   .0185461     0.58   0.563      -.02563    .0470695
lhometeamform_percentage |    .160055   .0969478     1.65   0.099    -.0299592    .3500692
lawayteamform_percentage |   .1348117   .0785536     1.72   0.086    -.0191505    .2887738
    loutcome_uncertainty |  -.0308248   .0438359    -0.70   0.482    -.1167415    .0550919
             group_stage |  -.0703736   .0249533    -2.82   0.005    -.1192812   -.0214659
                  last16 |   .0258308   .0252093     1.02   0.306    -.0235784      .07524
                 quarter |   .0101377   .0266628     0.38   0.704    -.0421204    .0623959
                    semi |          0  (omitted)
             samecountry |   .0181534   .0390419     0.46   0.642    -.0583674    .0946742
  competitiveintensityko |  -.0040513   .0083155    -0.49   0.626    -.0203493    .0122467
  competitiveintensitygs |  -.0653088   .0517031    -1.26   0.207    -.1666451    .0360274
                  bd_3_1 |   .0517753   .0131021     3.95   0.000     .0260957    .0774548
                         |
            hometeamcode |
                      2  |   .8022272   .0760882    10.54   0.000      .653097    .9513574
                      3  |   .7269159    .219017     3.32   0.001     .2976506    1.156181
                      4  |   .4379992   .0457032     9.58   0.000     .3484226    .5275758
                      5  |  -.4305003   .0451659    -9.53   0.000    -.5190238   -.3419768
                      6  |   .1259123   .0622459     2.02   0.043     .0039125    .2479121
                      7  |   .7427785     .03967    18.72   0.000     .6650267    .8205303
                      8  |  -1.497013   .1022734   -14.64   0.000    -1.697465   -1.296561
                      9  |   .7391627   .0587562    12.58   0.000     .6240027    .8543228
                     10  |   1.021332   .0509725    20.04   0.000      .921428    1.121237
                     11  |   .7846982   .0482994    16.25   0.000     .6900331    .8793632
                     12  |   .1858512   .0554586     3.35   0.001     .0771545     .294548
                     13  |  -.1569014   .0497617    -3.15   0.002    -.2544325   -.0593703
                     14  |     .84674    .155478     5.45   0.000     .5420087    1.151471
                     15  |   .0934922   .0398409     2.35   0.019     .0154054     .171579
                     16  |   .7473473   .0421757    17.72   0.000     .6646844    .8300101
                     17  |   1.010426   .0886123    11.40   0.000     .8367491    1.184103
                     18  |   .3199004   .1137289     2.81   0.005     .0969958     .542805
                     19  |   1.133794   .0354023    32.03   0.000     1.064407    1.203181
                     20  |   .8720058    .040308    21.63   0.000     .7930036    .9510079
                     21  |  -.0076517   .0403906    -0.19   0.850    -.0868158    .0715124
                     22  |   .8462379   .1114084     7.60   0.000     .6278814    1.064594
                     23  |   .9687163   .0369713    26.20   0.000     .8962539    1.041179
                     24  |   .1746776   .1044818     1.67   0.095    -.0301029    .3794581
                     25  |   .3361909   .0410125     8.20   0.000     .2558078     .416574
                     26  |   .0194407   .0507135     0.38   0.701    -.0799559    .1188373
                     27  |   .5756542   .1339452     4.30   0.000     .3131264     .838182
                     28  |   1.379657   .0964305    14.31   0.000     1.190656    1.568657
                     29  |    -.15478   .2035314    -0.76   0.447    -.5536942    .2441342
                     30  |   1.290315   .0516186    25.00   0.000     1.189144    1.391485
                     31  |    .218224   .0393895     5.54   0.000      .141022     .295426
                     32  |   1.330654   .1693135     7.86   0.000     .9988057    1.662502
                     33  |   .0991015   .0651467     1.52   0.128    -.0285836    .2267866
                     34  |   .9495337   .0651269    14.58   0.000     .8218873     1.07718
                     35  |   1.034658   .0396633    26.09   0.000     .9569191    1.112396
                     36  |   .8067569   .2028445     3.98   0.000      .409189    1.204325
                     37  |   .4910556   .1510511     3.25   0.001     .1950009    .7871103
                     38  |   .0257199   .1186981     0.22   0.828    -.2069242     .258364
                     39  |   .5819519   .0921974     6.31   0.000     .4012483    .7626556
                     40  |   .6257737   .0668727     9.36   0.000     .4947056    .7568417
                     41  |   .4744102   .0826836     5.74   0.000     .3123534     .636467
                     42  |   1.008141    .196793     5.12   0.000      .622434    1.393848
                     43  |   .5958036   .0580184    10.27   0.000     .4820896    .7095176
                     44  |   1.524571   .0898304    16.97   0.000     1.348507    1.700636
                     45  |   .9266683   .1472746     6.29   0.000     .6380154    1.215321
                     46  |   1.163474   .0852118    13.65   0.000     .9964621    1.330486
                     47  |  -.4705169   .0454628   -10.35   0.000    -.5596223   -.3814114
                     48  |    .777928   .0833094     9.34   0.000     .6146446    .9412114
                     49  |   .6220345   .0397055    15.67   0.000     .5442132    .6998558
                     50  |  -.2097324    .051062    -4.11   0.000     -.309812   -.1096528
                     51  |   .4574402    .054368     8.41   0.000     .3508809    .5639995
                     52  |    .117084   .0492797     2.38   0.018     .0204975    .2136704
                     53  |   .5210242   .0468344    11.12   0.000     .4292304     .612818
                     54  |   .5512858   .1952493     2.82   0.005     .1686042    .9339674
                     55  |   .8230114   .0378122    21.77   0.000     .7489008    .8971219
                     56  |   .1647893   .1029764     1.60   0.110    -.0370407    .3666194
                     57  |   .3022167   .1846299     1.64   0.102    -.0596513    .6640847
                     58  |    .360883   .0457673     7.89   0.000     .2711808    .4505852
                     59  |   .5367875   .0737178     7.28   0.000     .3923033    .6812718
                     60  |  -.0647334   .0383414    -1.69   0.091    -.1398812    .0104145
                     61  |   .5808538   .0359672    16.15   0.000     .5103594    .6513483
                     62  |   1.070943   .0348948    30.69   0.000     1.002551    1.139336
                     63  |  -.1874374   .0526146    -3.56   0.000    -.2905601   -.0843148
                     64  |   .3310687   .0562333     5.89   0.000     .2208535     .441284
                     65  |   .9625011   .1062665     9.06   0.000     .7542226     1.17078
                     66  |   .8587744    .067581    12.71   0.000     .7263181    .9912308
                     67  |   1.423894   .1869341     7.62   0.000      1.05751    1.790279
                     68  |    .012714   .0694281     0.18   0.855    -.1233627    .1487906
                     69  |   .7223715   .0617245    11.70   0.000     .6013937    .8433493
                     70  |    .678626   .0508002    13.36   0.000     .5790595    .7781926
                     71  |   .7300238    .094171     7.75   0.000     .5454521    .9145956
                     72  |   .5621132   .5449288     1.03   0.302    -.5059277    1.630154
                     73  |   1.165511   .1131502    10.30   0.000     .9437406    1.387281
                     74  |   .2137435   .0516406     4.14   0.000     .1125298    .3149572
                     75  |   .9361581   .1323084     7.08   0.000     .6768383    1.195478
                     76  |   .3668292   .0351209    10.44   0.000     .2979935     .435665
                     77  |    2.28204   .1625241    14.04   0.000     1.963498    2.600581
                     78  |   .7404733     .05177    14.30   0.000     .6390059    .8419407
                     79  |   .7621845   .0664969    11.46   0.000      .631853     .892516
                     80  |   1.203541    .041547    28.97   0.000      1.12211    1.284971
                     81  |   .4546755   .0777548     5.85   0.000     .3022788    .6070721
                     82  |   .9216019   .0613889    15.01   0.000     .8012819    1.041922
                     83  |   2.091719   .1628304    12.85   0.000     1.772578    2.410861
                     84  |   1.249179    .087667    14.25   0.000     1.077355    1.421003
                     85  |   .0676476   .0968515     0.70   0.485    -.1221779     .257473
                     86  |   .9064475   .0562201    16.12   0.000     .7962581    1.016637
                     87  |   .4541495   .0558271     8.13   0.000     .3447305    .5635685
                     88  |   .4906719   .0835328     5.87   0.000     .3269506    .6543932
                     89  |   .6216386   .0813189     7.64   0.000     .4622565    .7810208
                     90  |   1.038447   .1160504     8.95   0.000     .8109922    1.265901
                     91  |   .2110019   .0440033     4.80   0.000      .124757    .2972468
                     92  |   .7478219   .0694189    10.77   0.000     .6117634    .8838805
                     93  |   .1429052   .0624151     2.29   0.022     .0205738    .2652365
                     94  |   .2746111    .042812     6.41   0.000     .1907012    .3585211
                     95  |  -.6880308   .0845874    -8.13   0.000    -.8538191   -.5222426
                     96  |  -.2818403   .0518594    -5.43   0.000    -.3834829   -.1801978
                         |
                  season |
                      2  |  -.0557747   .0313211    -1.78   0.075     -.117163    .0056136
                      3  |   .0271625   .0361293     0.75   0.452    -.0436496    .0979746
                      4  |  -.0165913   .0347457    -0.48   0.633    -.0846917     .051509
                      5  |  -.0592224    .031744    -1.87   0.062    -.1214395    .0029946
                      6  |  -.0474633   .0289553    -1.64   0.101    -.1042146    .0092879
                      7  |  -.0274881    .030146    -0.91   0.362    -.0865732     .031597
                      8  |  -.0216892   .0323459    -0.67   0.503    -.0850859    .0417075
                      9  |    -.02516   .0309593    -0.81   0.416    -.0858392    .0355192
                     10  |     .05703   .0346741     1.64   0.100      -.01093      .12499
                         |
                   _cons |   3.640768   .6134342     5.94   0.000     2.438459    4.843077
-------------------------+----------------------------------------------------------------
       var(e.lattendance)|   .0437961   .0036577                      .0371831    .0515852
------------------------------------------------------------------------------------------

. 
. metobit lattendance lincomehometeam lincomeawayteam ldistance temperaturec rain lhometeamform_percentage lawayteamform_percentage lo
> utcome_uncertainty group_stage last16 quarter semi   samecountry   competitiveintensityko competitiveintensitygs   bd_10_1 i.hometea
> mcode i.season, ul(lcapacity95) vce(robust)
note: semi omitted because of collinearity.

Refining starting values:

Grid node 0:   log likelihood =  180.21672

Fitting full model:

Iteration 0:   log pseudolikelihood =  180.21672  
Iteration 1:   log pseudolikelihood =  180.21672  

Tobit regression                                Number of obs     =      1,234
                                                   Uncensored     =      1,234
Limits: Lower = -inf                               Left-censored  =          0
        Upper = lcapacity95                        Right-censored =          0

                                                Wald chi2(119)    =   76349.48
Log pseudolikelihood = 180.21672                Prob > chi2       =     0.0000
------------------------------------------------------------------------------------------
                         |               Robust
             lattendance | Coefficient  std. err.      z    P>|z|     [95% conf. interval]
-------------------------+----------------------------------------------------------------
         lincomehometeam |   .5318874   .0548203     9.70   0.000     .4244416    .6393331
         lincomeawayteam |   .0385407    .010293     3.74   0.000     .0183667    .0587146
               ldistance |  -.0051548   .0093731    -0.55   0.582    -.0235258    .0132162
            temperaturec |    .002786   .0012123     2.30   0.022       .00041     .005162
                    rain |   .0125231   .0186426     0.67   0.502    -.0240158     .049062
lhometeamform_percentage |   .1628611   .0975852     1.67   0.095    -.0284023    .3541246
lawayteamform_percentage |   .1170779    .079141     1.48   0.139    -.0380356    .2721915
    loutcome_uncertainty |  -.0219245   .0439434    -0.50   0.618    -.1080519    .0642029
             group_stage |   -.066874   .0247545    -2.70   0.007     -.115392    -.018356
                  last16 |   .0258373   .0254871     1.01   0.311    -.0241165    .0757911
                 quarter |    .005373   .0266106     0.20   0.840    -.0467828    .0575288
                    semi |          0  (omitted)
             samecountry |   .0192465   .0393721     0.49   0.625    -.0579214    .0964143
  competitiveintensityko |  -.0039746   .0084298    -0.47   0.637    -.0204967    .0125475
  competitiveintensitygs |  -.0683542   .0518318    -1.32   0.187    -.1699428    .0332343
                 bd_10_1 |   .0276206   .0067285     4.11   0.000      .014433    .0408081
                         |
            hometeamcode |
                      2  |   .7999185   .0745778    10.73   0.000     .6537487    .9460884
                      3  |   .7270683   .2177859     3.34   0.001     .3002158    1.153921
                      4  |   .4370754   .0461768     9.47   0.000     .3465705    .5275802
                      5  |  -.4308193   .0454127    -9.49   0.000    -.5198266    -.341812
                      6  |   .1254212   .0633101     1.98   0.048     .0013358    .2495066
                      7  |    .744577    .039287    18.95   0.000      .667576     .821578
                      8  |  -1.478536   .1037838   -14.25   0.000    -1.681948   -1.275123
                      9  |   .7392982   .0579594    12.76   0.000        .6257    .8528965
                     10  |   1.022415    .050123    20.40   0.000     .9241757    1.120654
                     11  |   .7805213     .04818    16.20   0.000     .6860902    .8749524
                     12  |   .1700588   .0528581     3.22   0.001     .0664588    .2736588
                     13  |  -.1549441   .0490516    -3.16   0.002    -.2510835   -.0588047
                     14  |   .8346402   .1572712     5.31   0.000     .5263943    1.142886
                     15  |   .0982076   .0382073     2.57   0.010     .0233227    .1730925
                     16  |   .7379581   .0420036    17.57   0.000     .6556326    .8202837
                     17  |   1.010331   .0894048    11.30   0.000     .8351011    1.185562
                     18  |   .3271762   .1136459     2.88   0.004     .1044344     .549918
                     19  |   1.132478   .0344529    32.87   0.000     1.064952    1.200004
                     20  |   .8709883   .0392457    22.19   0.000     .7940682    .9479084
                     21  |  -.0111849   .0374307    -0.30   0.765    -.0845478     .062178
                     22  |   .8357478    .113411     7.37   0.000     .6134663    1.058029
                     23  |    .969941    .036067    26.89   0.000     .8992509    1.040631
                     24  |   .1655657   .1064399     1.56   0.120    -.0430525     .374184
                     25  |   .3289012   .0404996     8.12   0.000     .2495236    .4082789
                     26  |   .0271155   .0514214     0.53   0.598    -.0736685    .1278995
                     27  |   .5678135   .1325751     4.28   0.000     .3079711    .8276559
                     28  |   1.370706    .098111    13.97   0.000     1.178412       1.563
                     29  |  -.1560507   .2042265    -0.76   0.445    -.5563273    .2442259
                     30  |   1.293872   .0511834    25.28   0.000     1.193554    1.394189
                     31  |   .2246611   .0389337     5.77   0.000     .1483525    .3009698
                     32  |   1.321565   .1715133     7.71   0.000     .9854051    1.657725
                     33  |   .1090442   .0637745     1.71   0.087    -.0159516      .23404
                     34  |   .9476302   .0658384    14.39   0.000     .8185892    1.076671
                     35  |   1.032277   .0392318    26.31   0.000     .9553838     1.10917
                     36  |   .8046245   .2014431     3.99   0.000     .4098033    1.199446
                     37  |   .4821896   .1523497     3.17   0.002     .1835896    .7807896
                     38  |   .0163186   .1207165     0.14   0.892    -.2202813    .2529186
                     39  |   .5758741   .0935316     6.16   0.000     .3925555    .7591927
                     40  |    .629716   .0660562     9.53   0.000     .5002481    .7591838
                     41  |   .4794579    .081058     5.91   0.000      .320587    .6383287
                     42  |   1.002311   .1969694     5.09   0.000     .6162576    1.388364
                     43  |    .593651   .0581468    10.21   0.000     .4796853    .7076167
                     44  |   1.533631   .0919451    16.68   0.000     1.353422     1.71384
                     45  |   .9078996    .148414     6.12   0.000     .6170136    1.198786
                     46  |   1.159973   .0859477    13.50   0.000     .9915188    1.328427
                     47  |  -.4625047   .0449998   -10.28   0.000    -.5507027   -.3743067
                     48  |   .7640143   .0838514     9.11   0.000     .5996685    .9283601
                     49  |   .6085223   .0389937    15.61   0.000     .5320959    .6849486
                     50  |  -.1984847   .0502865    -3.95   0.000    -.2970445   -.0999249
                     51  |   .4592767   .0543165     8.46   0.000     .3528184     .565735
                     52  |   .1091349   .0460533     2.37   0.018     .0188722    .1993977
                     53  |   .5275304   .0462294    11.41   0.000     .4369225    .6181383
                     54  |   .5428748   .1963934     2.76   0.006     .1579508    .9277988
                     55  |   .8264827    .037078    22.29   0.000     .7538111    .8991542
                     56  |   .1578029   .1033531     1.53   0.127    -.0447655    .3603712
                     57  |   .3094841   .1832454     1.69   0.091    -.0496703    .6686385
                     58  |   .3672673   .0455991     8.05   0.000     .2778948    .4566398
                     59  |   .5350416    .074624     7.17   0.000     .3887812    .6813021
                     60  |  -.0737589    .037737    -1.95   0.051    -.1477221    .0002044
                     61  |   .5812779   .0349987    16.61   0.000     .5126816    .6498741
                     62  |   1.062831   .0332561    31.96   0.000     .9976503    1.128012
                     63  |  -.1879601   .0527329    -3.56   0.000    -.2913147   -.0846055
                     64  |   .3309088    .056522     5.85   0.000     .2201277    .4416898
                     65  |   .9614884   .1069332     8.99   0.000     .7519032    1.171074
                     66  |   .8599194   .0673703    12.76   0.000      .727876    .9919628
                     67  |   1.416029   .1887683     7.50   0.000     1.046049    1.786008
                     68  |   .0010102   .0660779     0.02   0.988    -.1285001    .1305204
                     69  |   .7194758   .0620737    11.59   0.000     .5978136    .8411381
                     70  |   .6831007   .0502986    13.58   0.000     .5845172    .7816842
                     71  |   .7274557   .0931114     7.81   0.000     .5449606    .9099507
                     72  |   .5444393   .5379691     1.01   0.312    -.5099608    1.598839
                     73  |   1.167637   .1122527    10.40   0.000     .9476257    1.387648
                     74  |   .2119513   .0516824     4.10   0.000     .1106557    .3132468
                     75  |   .9310537   .1355196     6.87   0.000     .6654402    1.196667
                     76  |   .3615292   .0345342    10.47   0.000     .2938434     .429215
                     77  |   2.261126   .1638854    13.80   0.000     1.939917    2.582336
                     78  |   .7396132    .050245    14.72   0.000     .6411348    .8380916
                     79  |   .7673561    .064499    11.90   0.000     .6409405    .8937718
                     80  |   1.184103   .0420873    28.13   0.000     1.101614    1.266593
                     81  |   .4426244   .0741681     5.97   0.000     .2972576    .5879911
                     82  |    .922264   .0617745    14.93   0.000     .8011883     1.04334
                     83  |   2.071832   .1666784    12.43   0.000     1.745148    2.398516
                     84  |   1.251719   .0898505    13.93   0.000     1.075615    1.427822
                     85  |   .0629486   .0977029     0.64   0.519    -.1285456    .2544427
                     86  |   .9052641   .0554234    16.33   0.000     .7966363    1.013892
                     87  |   .4555539     .05572     8.18   0.000     .3463447     .564763
                     88  |   .4946202   .0836448     5.91   0.000     .3306795    .6585609
                     89  |   .6235057   .0810825     7.69   0.000     .4645869    .7824245
                     90  |   1.023275   .1187494     8.62   0.000     .7905307     1.25602
                     91  |   .2072935   .0459711     4.51   0.000     .1171918    .2973953
                     92  |   .7406516   .0699812    10.58   0.000     .6034909    .8778123
                     93  |   .1480849   .0623903     2.37   0.018     .0258022    .2703676
                     94  |    .271716   .0399499     6.80   0.000     .1934156    .3500164
                     95  |  -.6779797   .0857459    -7.91   0.000    -.8460386   -.5099207
                     96  |  -.2894291   .0531726    -5.44   0.000    -.3936454   -.1852129
                         |
                  season |
                      2  |  -.0568837   .0312125    -1.82   0.068    -.1180589    .0042916
                      3  |   .0265174   .0358462     0.74   0.459    -.0437399    .0967746
                      4  |  -.0115593   .0345617    -0.33   0.738    -.0792991    .0561804
                      5  |  -.0535449    .031519    -1.70   0.089    -.1153211    .0082312
                      6  |  -.0488072    .028932    -1.69   0.092    -.1055128    .0078985
                      7  |  -.0291014   .0302369    -0.96   0.336    -.0883647    .0301619
                      8  |   -.021612   .0324371    -0.67   0.505    -.0851876    .0419637
                      9  |  -.0251831   .0309837    -0.81   0.416      -.08591    .0355438
                     10  |   .0608792   .0346972     1.75   0.079    -.0071259    .1288844
                         |
                   _cons |   3.765093   .6291081     5.98   0.000     2.532064    4.998122
-------------------------+----------------------------------------------------------------
       var(e.lattendance)|   .0437194    .003632                      .0371502    .0514503
------------------------------------------------------------------------------------------

. 
end of do-file

. clear

. use "C:\Users\franc\OneDrive - Leeds Beckett University\Documents\Francesco organised\Research\Champions League\Attendance\New datas
> et\top 5 edited no final.dta"

. do "C:\Users\franc\AppData\Local\Temp\STD18d4_000000.tmp"

. metobit lattendance lincomehometeam lincomeawayteam ldistance temperaturec rain lhometeamform_percentage lawayteamform_percentage lo
> utcome_uncertainty group_stage last16 quarter semi   samecountry   competitiveintensityko competitiveintensitygs lsquad_value_home_s
> tandardised lsquad_value_away_standardised  i.hometeamcode i.season, ul(lcapacity95) vce(robust)
note: semi omitted because of collinearity.
note: 95.hometeamcode omitted because of collinearity.

Refining starting values:

Grid node 0:   log likelihood =  287.51797

Fitting full model:

Iteration 0:   log pseudolikelihood =  287.51797  
Iteration 1:   log pseudolikelihood =  287.51797  

Tobit regression                                Number of obs     =        746
                                                   Uncensored     =        746
Limits: Lower = -inf                               Left-censored  =          0
        Upper = lcapacity95                        Right-censored =          0

                                                Wald chi2(63)     =   12274.19
Log pseudolikelihood = 287.51797                Prob > chi2       =     0.0000
------------------------------------------------------------------------------------------------
                               |               Robust
                   lattendance | Coefficient  std. err.      z    P>|z|     [95% conf. interval]
-------------------------------+----------------------------------------------------------------
               lincomehometeam |   .0097027   .0457352     0.21   0.832    -.0799368    .0993421
               lincomeawayteam |    .023347   .0123314     1.89   0.058    -.0008222    .0475161
                     ldistance |  -.0062078   .0093143    -0.67   0.505    -.0244635    .0120479
                  temperaturec |  -4.75e-06    .001218    -0.00   0.997    -.0023921    .0023826
                          rain |   .0174715   .0210889     0.83   0.407     -.023862    .0588049
      lhometeamform_percentage |   .0017169   .0818168     0.02   0.983     -.158641    .1620749
      lawayteamform_percentage |   .1146769   .0804439     1.43   0.154    -.0429902     .272344
          loutcome_uncertainty |   .1184676   .0603076     1.96   0.049     .0002667    .2366684
                   group_stage |  -.0764404   .0222372    -3.44   0.001    -.1200244   -.0328563
                        last16 |  -.0135299   .0235354    -0.57   0.565    -.0596584    .0325986
                       quarter |  -.0354145   .0234731    -1.51   0.131     -.081421     .010592
                          semi |          0  (omitted)
                   samecountry |   .0202719   .0368596     0.55   0.582    -.0519717    .0925154
        competitiveintensityko |  -.0033621   .0084194    -0.40   0.690    -.0198638    .0131396
        competitiveintensitygs |  -.0176077   .0319428    -0.55   0.581    -.0802145    .0449991
lsquad_value_home_standardised |   .1352476   .1139695     1.19   0.235    -.0881285    .3586238
lsquad_value_away_standardised |   .2006781   .0344024     5.83   0.000     .1332507    .2681055
                               |
                  hometeamcode |
                            2  |   .9122774   .0854721    10.67   0.000      .744755      1.0798
                            7  |   .9103787   .0512174    17.77   0.000     .8099945    1.010763
                            8  |  -.7449415   .0756935    -9.84   0.000    -.8932979    -.596585
                            9  |   .6278236   .0692242     9.07   0.000     .4921467    .7635005
                           10  |   .7885328   .0608195    12.97   0.000     .6693287    .9077369
                           11  |   .6168052   .0732331     8.42   0.000     .4732709    .7603395
                           12  |  -.1312818   .0746767    -1.76   0.079    -.2776455    .0150819
                           15  |   .1483985   .0452497     3.28   0.001     .0597106    .2370863
                           16  |   .9969561   .0530024    18.81   0.000     .8930734    1.100839
                           18  |   .2003867   .1152999     1.74   0.082    -.0255969    .4263704
                           19  |   1.009923   .0575477    17.55   0.000     .8971312    1.122714
                           20  |   .6621403   .0612929    10.80   0.000     .5420083    .7822722
                           25  |   .4861264   .0686914     7.08   0.000     .3514939     .620759
                           30  |   1.103232   .0972473    11.34   0.000     .9126305    1.293833
                           35  |   .8143979    .060783    13.40   0.000     .6952653    .9335304
                           41  |   .3873906   .0915881     4.23   0.000     .2078812    .5669001
                           48  |   .8751108    .087145    10.04   0.000     .7043098    1.045912
                           49  |   .4135758   .0718366     5.76   0.000     .2727787     .554373
                           53  |   .2967633   .0657633     4.51   0.000     .1678696     .425657
                           54  |   .2086649   .1913154     1.09   0.275    -.1663064    .5836362
                           55  |   .6461253   .0733402     8.81   0.000     .5023811    .7898694
                           59  |   .1690495   .0862593     1.96   0.050    -.0000157    .3381146
                           61  |   .5951272   .0677135     8.79   0.000     .4624113    .7278432
                           62  |   1.121735   .0653169    17.17   0.000     .9937163    1.249754
                           64  |   .1494885   .0721921     2.07   0.038     .0079945    .2909825
                           65  |   .5097685    .123652     4.12   0.000     .2674149    .7521221
                           70  |   .5437031   .0656676     8.28   0.000     .4149969    .6724094
                           71  |   .5846722   .0949518     6.16   0.000     .3985701    .7707742
                           74  |   .5867607   .0440731    13.31   0.000      .500379    .6731423
                           79  |   .6039737    .071516     8.45   0.000      .463805    .7441424
                           80  |   1.039954   .0927409    11.21   0.000     .8581846    1.221722
                           81  |   .2429584   .0851682     2.85   0.004     .0760319    .4098849
                           82  |   .4960171   .0824175     6.02   0.000     .3344818    .6575525
                           88  |   .5799495    .088388     6.56   0.000     .4067121    .7531869
                           89  |   .7819936   .0916747     8.53   0.000     .6023145    .9616726
                           92  |   .4194474   .0893342     4.70   0.000     .2443555    .5945393
                           93  |  -.0750338   .0780556    -0.96   0.336    -.2280201    .0779524
                           94  |   .3238203    .055923     5.79   0.000     .2142132    .4334273
                           95  |          0  (omitted)
                               |
                        season |
                            2  |  -.0895016   .0316072    -2.83   0.005    -.1514505   -.0275527
                            3  |  -.0666969   .0364263    -1.83   0.067    -.1380911    .0046973
                            4  |  -.0438973   .0326987    -1.34   0.179    -.1079855     .020191
                            5  |  -.0339772   .0246087    -1.38   0.167    -.0822093    .0142549
                            6  |  -.0058837    .024663    -0.24   0.811    -.0542224     .042455
                            7  |  -.0247814   .0235147    -1.05   0.292    -.0708694    .0213065
                            8  |    .020139    .029774     0.68   0.499     -.038217     .078495
                            9  |  -.0030333   .0317826    -0.10   0.924     -.065326    .0592594
                           10  |   .0497347   .0271481     1.83   0.067    -.0034745    .1029439
                               |
                         _cons |   9.326259   .5106066    18.27   0.000     8.325489    10.32703
-------------------------------+----------------------------------------------------------------
             var(e.lattendance)|    .027087   .0029433                      .0218911    .0335161
------------------------------------------------------------------------------------------------

. 
. metobit lattendance lincomehometeam lincomeawayteam ldistance temperaturec rain lhometeamform_percentage lawayteamform_percentage lo
> utcome_uncertainty group_stage last16 quarter semi   samecountry   competitiveintensityko competitiveintensitygs bd_w i.hometeamcode
>  i.season, ul(lcapacity95) vce(robust)
note: semi omitted because of collinearity.
note: 95.hometeamcode omitted because of collinearity.

Refining starting values:

Grid node 0:   log likelihood =  271.72366

Fitting full model:

Iteration 0:   log pseudolikelihood =  271.72366  
Iteration 1:   log pseudolikelihood =  271.72366  

Tobit regression                                Number of obs     =        746
                                                   Uncensored     =        746
Limits: Lower = -inf                               Left-censored  =          0
        Upper = lcapacity95                        Right-censored =          0

                                                Wald chi2(62)     =   15794.23
Log pseudolikelihood = 271.72366                Prob > chi2       =     0.0000
------------------------------------------------------------------------------------------
                         |               Robust
             lattendance | Coefficient  std. err.      z    P>|z|     [95% conf. interval]
-------------------------+----------------------------------------------------------------
         lincomehometeam |    .010084   .0361721     0.28   0.780    -.0608121      .08098
         lincomeawayteam |   .0361066   .0126038     2.86   0.004     .0114036    .0608096
               ldistance |  -.0041952   .0095255    -0.44   0.660    -.0228648    .0144744
            temperaturec |   .0002834   .0012577     0.23   0.822    -.0021818    .0027485
                    rain |   .0142197   .0217269     0.65   0.513    -.0283643    .0568037
lhometeamform_percentage |   .0295593   .0839994     0.35   0.725    -.1350765    .1941952
lawayteamform_percentage |   .2044114   .0818049     2.50   0.012     .0440768     .364746
    loutcome_uncertainty |  -.0490405   .0514732    -0.95   0.341    -.1499261    .0518452
             group_stage |  -.1036443   .0230871    -4.49   0.000    -.1488941   -.0583944
                  last16 |  -.0156539   .0240874    -0.65   0.516    -.0628642    .0315565
                 quarter |  -.0330085    .023959    -1.38   0.168    -.0799673    .0139502
                    semi |          0  (omitted)
             samecountry |   .0257062   .0379782     0.68   0.498    -.0487296     .100142
  competitiveintensityko |  -.0069081   .0080237    -0.86   0.389    -.0226343    .0088181
  competitiveintensitygs |  -.0102028   .0302081    -0.34   0.736    -.0694096    .0490039
                    bd_w |   .0137306   .0212832     0.65   0.519    -.0279837    .0554449
                         |
            hometeamcode |
                      2  |   .9389049   .0747851    12.55   0.000     .7923288    1.085481
                      7  |   .9392494   .0278698    33.70   0.000     .8846256    .9938732
                      8  |  -.7695055      .0768   -10.02   0.000    -.9200307   -.6189802
                      9  |   .6427257   .0552714    11.63   0.000     .5343958    .7510557
                     10  |   .7493812   .0557971    13.43   0.000     .6400209    .8587416
                     11  |   .6385574   .0495564    12.89   0.000     .5414287    .7356862
                     12  |  -.1385297   .0590805    -2.34   0.019    -.2543254   -.0227341
                     15  |    .137775   .0346513     3.98   0.000     .0698596    .2056903
                     16  |   1.053224   .0240347    43.82   0.000     1.006117    1.100331
                     18  |   .1566547   .1115672     1.40   0.160     -.062013    .3753224
                     19  |   1.030412     .03297    31.25   0.000     .9657923    1.095032
                     20  |   .6754967    .038608    17.50   0.000     .5998263     .751167
                     25  |   .5377671    .028139    19.11   0.000     .4826156    .5929186
                     30  |   1.177442   .0486131    24.22   0.000     1.082162    1.272722
                     35  |   .8014378   .0379375    21.13   0.000     .7270818    .8757939
                     41  |   .3830161   .0762236     5.02   0.000     .2336205    .5324116
                     48  |   .9106342   .0779223    11.69   0.000     .7579094    1.063359
                     49  |   .4432992   .0367067    12.08   0.000     .3713554    .5152431
                     53  |   .2388477    .045134     5.29   0.000     .1503867    .3273088
                     54  |   .2107021   .1787964     1.18   0.239    -.1397323    .5611366
                     55  |   .6745941   .0341762    19.74   0.000     .6076099    .7415783
                     59  |   .1196624   .0684472     1.75   0.080    -.0144916    .2538164
                     61  |   .6551585   .0286068    22.90   0.000     .5990902    .7112268
                     62  |   1.162695   .0270607    42.97   0.000     1.109657    1.215733
                     64  |   .0862842   .0609724     1.42   0.157    -.0332196     .205788
                     65  |   .5272723   .1103222     4.78   0.000     .3110447    .7434998
                     70  |   .5395122   .0474428    11.37   0.000     .4465261    .6324984
                     71  |   .5797121   .0849404     6.82   0.000      .413232    .7461923
                     74  |   .6322899   .0281237    22.48   0.000     .5771686    .6874113
                     79  |   .5727858   .0587516     9.75   0.000     .4576347    .6879369
                     80  |   1.105164   .0407179    27.14   0.000     1.025358     1.18497
                     81  |   .2194854   .0854116     2.57   0.010     .0520818     .386889
                     82  |   .4874449   .0557752     8.74   0.000     .3781276    .5967622
                     88  |   .5740993   .0735431     7.81   0.000     .4299574    .7182412
                     89  |   .8114691   .0748577    10.84   0.000     .6647508    .9581875
                     92  |   .4152626   .0680083     6.11   0.000     .2819688    .5485564
                     93  |  -.0482529    .066103    -0.73   0.465    -.1778123    .0813065
                     94  |    .328319   .0381286     8.61   0.000     .2535884    .4030496
                     95  |          0  (omitted)
                         |
                  season |
                      2  |  -.0876966   .0322247    -2.72   0.007    -.1508558   -.0245373
                      3  |  -.0686935   .0372068    -1.85   0.065    -.1416174    .0042304
                      4  |  -.0474531   .0341967    -1.39   0.165    -.1144774    .0195713
                      5  |  -.0402346   .0258149    -1.56   0.119    -.0908308    .0103616
                      6  |  -.0064149   .0258783    -0.25   0.804    -.0571354    .0443057
                      7  |  -.0263829   .0243931    -1.08   0.279    -.0741925    .0214267
                      8  |   .0161309   .0297476     0.54   0.588    -.0421733     .074435
                      9  |  -.0165329   .0331518    -0.50   0.618    -.0815092    .0484433
                     10  |   .0385507   .0283499     1.36   0.174     -.017014    .0941155
                         |
                   _cons |   9.507129   .4179221    22.75   0.000     8.688016    10.32624
-------------------------+----------------------------------------------------------------
       var(e.lattendance)|   .0282586    .003043                      .0228818    .0348988
------------------------------------------------------------------------------------------

. 
. metobit lattendance lincomehometeam lincomeawayteam ldistance temperaturec rain lhometeamform_percentage lawayteamform_percentage lo
> utcome_uncertainty group_stage last16 quarter semi   samecountry   competitiveintensityko competitiveintensitygs   bd_3 i.hometeamco
> de i.season, ul(lcapacity95) vce(robust)
note: semi omitted because of collinearity.
note: 95.hometeamcode omitted because of collinearity.

Refining starting values:

Grid node 0:   log likelihood =  274.15326

Fitting full model:

Iteration 0:   log pseudolikelihood =  274.15326  
Iteration 1:   log pseudolikelihood =  274.15326  

Tobit regression                                Number of obs     =        746
                                                   Uncensored     =        746
Limits: Lower = -inf                               Left-censored  =          0
        Upper = lcapacity95                        Right-censored =          0

                                                Wald chi2(62)     =   16837.10
Log pseudolikelihood = 274.15326                Prob > chi2       =     0.0000
------------------------------------------------------------------------------------------
                         |               Robust
             lattendance | Coefficient  std. err.      z    P>|z|     [95% conf. interval]
-------------------------+----------------------------------------------------------------
         lincomehometeam |   .0076268   .0362058     0.21   0.833    -.0633352    .0785889
         lincomeawayteam |   .0368486   .0125125     2.94   0.003     .0123246    .0613727
               ldistance |  -.0052803   .0095049    -0.56   0.579    -.0239095    .0133489
            temperaturec |   .0002161   .0012481     0.17   0.863    -.0022302    .0026624
                    rain |   .0142066   .0215849     0.66   0.510    -.0280991    .0565123
lhometeamform_percentage |   .0308602    .083571     0.37   0.712    -.1329359    .1946563
lawayteamform_percentage |   .1847665   .0829237     2.23   0.026      .022239     .347294
    loutcome_uncertainty |  -.0379137   .0509584    -0.74   0.457    -.1377904    .0619629
             group_stage |  -.0967134   .0238002    -4.06   0.000    -.1433609   -.0500658
                  last16 |  -.0109012    .024818    -0.44   0.660    -.0595436    .0377411
                 quarter |   -.026617   .0248454    -1.07   0.284    -.0753131     .022079
                    semi |          0  (omitted)
             samecountry |   .0156117   .0376651     0.41   0.679    -.0582105    .0894339
  competitiveintensityko |  -.0059639   .0080776    -0.74   0.460    -.0217958    .0098679
  competitiveintensitygs |  -.0079623   .0302107    -0.26   0.792    -.0671743    .0512496
                    bd_3 |   .0303223   .0134893     2.25   0.025     .0038837    .0567608
                         |
            hometeamcode |
                      2  |   .9291118   .0732941    12.68   0.000      .785458    1.072766
                      7  |   .9357673   .0283738    32.98   0.000     .8801557     .991379
                      8  |   -.763473   .0771725    -9.89   0.000    -.9147282   -.6122177
                      9  |   .6371678   .0544171    11.71   0.000     .5305122    .7438233
                     10  |   .7518865   .0556197    13.52   0.000     .6428739    .8608991
                     11  |   .6321359   .0490169    12.90   0.000     .5360646    .7282072
                     12  |  -.1477519   .0568696    -2.60   0.009    -.2592142   -.0362897
                     15  |   .1362225   .0346747     3.93   0.000     .0682614    .2041836
                     16  |   1.046552   .0240311    43.55   0.000     .9994523    1.093653
                     18  |    .157526   .1120864     1.41   0.160    -.0621592    .3772113
                     19  |   1.027177   .0331913    30.95   0.000     .9621231    1.092231
                     20  |    .668516   .0401187    16.66   0.000     .5898848    .7471472
                     25  |   .5382345   .0282806    19.03   0.000     .4828056    .5936635
                     30  |   1.139063   .0495362    22.99   0.000     1.041974    1.236152
                     35  |   .8018868    .037992    21.11   0.000     .7274238    .8763497
                     41  |   .3820457    .075282     5.07   0.000     .2344956    .5295958
                     48  |   .9087013   .0774858    11.73   0.000     .7568319    1.060571
                     49  |   .4379387    .036832    11.89   0.000     .3657494     .510128
                     53  |   .2413821   .0451525     5.35   0.000     .1528848    .3298794
                     54  |   .2118295   .1788758     1.18   0.236    -.1387606    .5624196
                     55  |    .673389   .0343641    19.60   0.000     .6060367    .7407413
                     59  |   .1227164   .0689217     1.78   0.075    -.0123677    .2578006
                     61  |   .6515846   .0287053    22.70   0.000     .5953231     .707846
                     62  |   1.162163   .0270645    42.94   0.000     1.109117    1.215208
                     64  |   .0908686   .0610973     1.49   0.137    -.0288799    .2106172
                     65  |   .5269928   .1102738     4.78   0.000     .3108601    .7431255
                     70  |   .5405065   .0473744    11.41   0.000     .4476544    .6333586
                     71  |   .5797668   .0843898     6.87   0.000     .4143658    .7451677
                     74  |   .6262366   .0284467    22.01   0.000     .5704821    .6819911
                     79  |   .5726585   .0588831     9.73   0.000     .4572497    .6880673
                     80  |   1.082968    .040917    26.47   0.000     1.002772    1.163164
                     81  |   .2226343   .0859533     2.59   0.010     .0541689    .3910997
                     82  |   .4866002   .0556906     8.74   0.000     .3774485    .5957518
                     88  |   .5726884   .0726297     7.89   0.000     .4303369      .71504
                     89  |   .8119693   .0740771    10.96   0.000     .6667808    .9571578
                     92  |   .4160914   .0679278     6.13   0.000     .2829554    .5492273
                     93  |  -.0447565   .0659163    -0.68   0.497    -.1739501     .084437
                     94  |   .3293234   .0379225     8.68   0.000     .2549967    .4036501
                     95  |          0  (omitted)
                         |
                  season |
                      2  |  -.0918364   .0322605    -2.85   0.004    -.1550659   -.0286069
                      3  |  -.0743701   .0370069    -2.01   0.044    -.1469023   -.0018379
                      4  |  -.0525479   .0343205    -1.53   0.126    -.1198148     .014719
                      5  |   -.044549   .0257312    -1.73   0.083    -.0949812    .0058832
                      6  |  -.0108952   .0257842    -0.42   0.673    -.0614313    .0396409
                      7  |  -.0301361   .0243512    -1.24   0.216    -.0778636    .0175915
                      8  |   .0127875   .0296929     0.43   0.667    -.0454094    .0709845
                      9  |  -.0177431   .0327684    -0.54   0.588    -.0819679    .0464817
                     10  |   .0373636   .0281222     1.33   0.184    -.0177548    .0924821
                         |
                   _cons |    9.54267    .417253    22.87   0.000     8.724869    10.36047
-------------------------+----------------------------------------------------------------
       var(e.lattendance)|   .0280751   .0030208                       .022737    .0346665
------------------------------------------------------------------------------------------

. 
. metobit lattendance lincomehometeam lincomeawayteam ldistance temperaturec rain lhometeamform_percentage lawayteamform_percentage lo
> utcome_uncertainty group_stage last16 quarter semi   samecountry   competitiveintensityko competitiveintensitygs    bd_10 i.hometeam
> code i.season, ul(lcapacity95) vce(robust)
note: semi omitted because of collinearity.
note: 95.hometeamcode omitted because of collinearity.

Refining starting values:

Grid node 0:   log likelihood =  272.55272

Fitting full model:

Iteration 0:   log pseudolikelihood =  272.55272  
Iteration 1:   log pseudolikelihood =  272.55272  

Tobit regression                                Number of obs     =        746
                                                   Uncensored     =        746
Limits: Lower = -inf                               Left-censored  =          0
        Upper = lcapacity95                        Right-censored =          0

                                                Wald chi2(62)     =   16347.89
Log pseudolikelihood = 272.55272                Prob > chi2       =     0.0000
------------------------------------------------------------------------------------------
                         |               Robust
             lattendance | Coefficient  std. err.      z    P>|z|     [95% conf. interval]
-------------------------+----------------------------------------------------------------
         lincomehometeam |   .0084685   .0356049     0.24   0.812    -.0613157    .0782528
         lincomeawayteam |   .0361537   .0124952     2.89   0.004     .0116635    .0606439
               ldistance |  -.0051766   .0094631    -0.55   0.584    -.0237239    .0133707
            temperaturec |   .0001955    .001255     0.16   0.876    -.0022642    .0026552
                    rain |   .0144414   .0216362     0.67   0.504    -.0279647    .0568475
lhometeamform_percentage |   .0317713   .0837707     0.38   0.704    -.1324163    .1959589
lawayteamform_percentage |   .1964575    .081791     2.40   0.016     .0361502    .3567649
    loutcome_uncertainty |  -.0392711   .0514121    -0.76   0.445     -.140037    .0614948
             group_stage |  -.1006288   .0233157    -4.32   0.000    -.1463266   -.0549309
                  last16 |  -.0146768   .0240386    -0.61   0.541    -.0617916    .0324381
                 quarter |  -.0313927   .0242353    -1.30   0.195    -.0788931    .0161076
                    semi |          0  (omitted)
             samecountry |   .0190444   .0381666     0.50   0.618    -.0557608    .0938496
  competitiveintensityko |  -.0065853   .0082107    -0.80   0.423     -.022678    .0095075
  competitiveintensitygs |  -.0114959   .0302497    -0.38   0.704    -.0707843    .0477925
                   bd_10 |   .0089353   .0053676     1.66   0.096    -.0015849    .0194556
                         |
            hometeamcode |
                      2  |   .9353144   .0739119    12.65   0.000     .7904498    1.080179
                      7  |   .9359102    .028004    33.42   0.000     .8810233    .9907971
                      8  |  -.7650825   .0764752   -10.00   0.000    -.9149712   -.6151939
                      9  |   .6414716   .0546598    11.74   0.000     .5343403    .7486028
                     10  |   .7520005   .0554582    13.56   0.000     .6433044    .8606965
                     11  |   .6330269   .0495447    12.78   0.000     .5359212    .7301327
                     12  |  -.1432554   .0570862    -2.51   0.012    -.2551423   -.0313685
                     15  |   .1364721   .0343117     3.98   0.000     .0692223    .2037218
                     16  |   1.041967   .0246823    42.22   0.000     .9935905    1.090343
                     18  |   .1571856   .1119044     1.40   0.160     -.062143    .3765143
                     19  |   1.028356   .0327865    31.37   0.000      .964096    1.092617
                     20  |   .6726019   .0389353    17.27   0.000     .5962901    .7489136
                     25  |    .534567    .028016    19.08   0.000     .4796566    .5894773
                     30  |   1.157347   .0490754    23.58   0.000     1.061161    1.253532
                     35  |   .8007176    .037571    21.31   0.000     .7270798    .8743555
                     41  |   .3794654   .0758251     5.00   0.000      .230851    .5280798
                     48  |   .9036589   .0777596    11.62   0.000     .7512529    1.056065
                     49  |   .4343101   .0367645    11.81   0.000     .3622531    .5063672
                     53  |   .2375811   .0453885     5.23   0.000     .1486212    .3265409
                     54  |   .2072976   .1790731     1.16   0.247    -.1436792    .5582744
                     55  |   .6699289   .0343202    19.52   0.000     .6026626    .7371952
                     59  |   .1196443   .0682618     1.75   0.080    -.0141464     .253435
                     61  |   .6518831   .0284919    22.88   0.000     .5960401    .7077262
                     62  |   1.156527   .0269463    42.92   0.000     1.103713    1.209341
                     64  |    .087179   .0609035     1.43   0.152    -.0321897    .2065477
                     65  |   .5255434   .1099459     4.78   0.000     .3100534    .7410335
                     70  |   .5367056    .047295    11.35   0.000     .4440091    .6294021
                     71  |   .5782384   .0845958     6.84   0.000     .4124338     .744043
                     74  |   .6245314   .0282613    22.10   0.000     .5691402    .6799226
                     79  |   .5723677   .0584127     9.80   0.000      .457881    .6868545
                     80  |   1.090487   .0403975    26.99   0.000      1.01131    1.169665
                     81  |   .2185912   .0847212     2.58   0.010     .0525406    .3846418
                     82  |   .4856206   .0552206     8.79   0.000     .3773903    .5938509
                     88  |   .5722605   .0731428     7.82   0.000     .4289032    .7156179
                     89  |   .8062187   .0745909    10.81   0.000     .6600232    .9524143
                     92  |   .4129777   .0676662     6.10   0.000     .2803545     .545601
                     93  |  -.0475329    .065822    -0.72   0.470    -.1765416    .0814759
                     94  |   .3263782   .0380629     8.57   0.000     .2517762    .4009802
                     95  |          0  (omitted)
                         |
                  season |
                      2  |  -.0914592   .0323658    -2.83   0.005     -.154895   -.0280234
                      3  |  -.0711623   .0370965    -1.92   0.055    -.1438702    .0015456
                      4  |  -.0486746   .0341073    -1.43   0.154    -.1155237    .0181744
                      5  |  -.0432745   .0257212    -1.68   0.092     -.093687    .0071381
                      6  |  -.0104228   .0258333    -0.40   0.687    -.0610551    .0402096
                      7  |   -.029782   .0244092    -1.22   0.222    -.0776232    .0180593
                      8  |    .012845     .02988     0.43   0.667    -.0457187    .0714086
                      9  |  -.0180102   .0329132    -0.55   0.584    -.0825188    .0464984
                     10  |   .0361352   .0283216     1.28   0.202    -.0193741    .0916445
                         |
                   _cons |   9.533194   .4106382    23.22   0.000     8.728358    10.33803
-------------------------+----------------------------------------------------------------
       var(e.lattendance)|   .0281958   .0030409                      .0228236    .0348326
------------------------------------------------------------------------------------------

. 
. metobit lattendance lincomehometeam lincomeawayteam ldistance temperaturec rain lhometeamform_percentage lawayteamform_percentage lo
> utcome_uncertainty group_stage last16 quarter semi   samecountry   competitiveintensityko competitiveintensitygs    bd_w_1 i.hometea
> mcode i.season, ul(lcapacity95) vce(robust)
note: semi omitted because of collinearity.
note: 95.hometeamcode omitted because of collinearity.

Refining starting values:

Grid node 0:   log likelihood =  271.59583

Fitting full model:

Iteration 0:   log pseudolikelihood =  271.59583  
Iteration 1:   log pseudolikelihood =  271.59583  

Tobit regression                                Number of obs     =        746
                                                   Uncensored     =        746
Limits: Lower = -inf                               Left-censored  =          0
        Upper = lcapacity95                        Right-censored =          0

                                                Wald chi2(62)     =   15996.57
Log pseudolikelihood = 271.59583                Prob > chi2       =     0.0000
------------------------------------------------------------------------------------------
                         |               Robust
             lattendance | Coefficient  std. err.      z    P>|z|     [95% conf. interval]
-------------------------+----------------------------------------------------------------
         lincomehometeam |   .0093523   .0357803     0.26   0.794    -.0607757    .0794803
         lincomeawayteam |    .035752   .0124986     2.86   0.004     .0112553    .0602487
               ldistance |  -.0043384   .0094754    -0.46   0.647    -.0229099    .0142332
            temperaturec |   .0002639   .0012631     0.21   0.835    -.0022117    .0027395
                    rain |   .0147995    .021813     0.68   0.497    -.0279533    .0575522
lhometeamform_percentage |   .0274682   .0838701     0.33   0.743    -.1369141    .1918506
lawayteamform_percentage |   .2042142   .0821548     2.49   0.013     .0431938    .3652346
    loutcome_uncertainty |  -.0504429   .0515668    -0.98   0.328    -.1515119    .0506261
             group_stage |  -.1040328   .0227767    -4.57   0.000    -.1486743   -.0593912
                  last16 |  -.0160222   .0237135    -0.68   0.499    -.0624998    .0304553
                 quarter |  -.0335839   .0236596    -1.42   0.156    -.0799559    .0127882
                    semi |          0  (omitted)
             samecountry |   .0278168   .0382146     0.73   0.467    -.0470824    .1027161
  competitiveintensityko |  -.0070621   .0080037    -0.88   0.378    -.0227492    .0086249
  competitiveintensitygs |  -.0120535   .0300889    -0.40   0.689    -.0710266    .0469197
                  bd_w_1 |   .0058325   .0144884     0.40   0.687    -.0225643    .0342294
                         |
            hometeamcode |
                      2  |   .9407235   .0745421    12.62   0.000     .7946237    1.086823
                      7  |   .9404096   .0277091    33.94   0.000     .8861008    .9947184
                      8  |  -.7683697   .0766058   -10.03   0.000    -.9185144   -.6182251
                      9  |     .64277    .055324    11.62   0.000     .5343369     .751203
                     10  |   .7496505   .0561485    13.35   0.000     .6396014    .8596996
                     11  |   .6391633   .0493671    12.95   0.000     .5424055    .7359211
                     12  |  -.1390941   .0590057    -2.36   0.018    -.2547432    -.023445
                     15  |   .1380673   .0346428     3.99   0.000     .0701686     .205966
                     16  |   1.054541   .0239157    44.09   0.000     1.007667    1.101415
                     18  |   .1571689    .111428     1.41   0.158    -.0612259    .3755638
                     19  |   1.031148   .0327974    31.44   0.000     .9668665     1.09543
                     20  |   .6771616   .0381565    17.75   0.000     .6023762    .7519469
                     25  |   .5385332   .0280929    19.17   0.000     .4834721    .5935942
                     30  |   1.181731   .0467925    25.25   0.000      1.09002    1.273443
                     35  |   .8022784   .0376866    21.29   0.000     .7284141    .8761427
                     41  |   .3838749   .0762054     5.04   0.000     .2345151    .5332347
                     48  |   .9115475   .0780125    11.68   0.000     .7586459    1.064449
                     49  |   .4434956   .0364704    12.16   0.000      .372015    .5149762
                     53  |   .2379261   .0450299     5.28   0.000      .149669    .3261831
                     54  |   .2100362   .1787347     1.18   0.240    -.1402773    .5603498
                     55  |   .6754302   .0340545    19.83   0.000     .6086846    .7421758
                     59  |   .1192763   .0681529     1.75   0.080     -.014301    .2528536
                     61  |   .6548015   .0286566    22.85   0.000     .5986356    .7109673
                     62  |   1.162169   .0269015    43.20   0.000     1.109443    1.214895
                     64  |   .0856477   .0609467     1.41   0.160    -.0338056    .2051011
                     65  |   .5274035   .1102592     4.78   0.000     .3112994    .7435075
                     70  |   .5395422   .0473867    11.39   0.000     .4466659    .6324184
                     71  |   .5796182   .0849536     6.82   0.000     .4131122    .7461243
                     74  |   .6330176   .0279496    22.65   0.000     .5782373    .6877979
                     79  |   .5724205   .0585026     9.78   0.000     .4577576    .6870835
                     80  |   1.109666    .038885    28.54   0.000     1.033453    1.185879
                     81  |   .2185244    .085328     2.56   0.010     .0512847    .3857641
                     82  |   .4872273   .0554754     8.78   0.000     .3784975    .5959572
                     88  |   .5735866   .0741712     7.73   0.000     .4282137    .7189595
                     89  |   .8124358   .0751129    10.82   0.000     .6652172    .9596544
                     92  |   .4148848   .0678293     6.12   0.000     .2819418    .5478277
                     93  |  -.0485282   .0661689    -0.73   0.463    -.1782168    .0811604
                     94  |   .3283417   .0380897     8.62   0.000     .2536872    .4029962
                     95  |          0  (omitted)
                         |
                  season |
                      2  |  -.0871367   .0321145    -2.71   0.007    -.1500799   -.0241935
                      3  |  -.0677446   .0371299    -1.82   0.068    -.1405178    .0050287
                      4  |  -.0466259   .0340406    -1.37   0.171    -.1133442    .0200925
                      5  |  -.0390527   .0257228    -1.52   0.129    -.0894686    .0113631
                      6  |  -.0061475   .0256915    -0.24   0.811    -.0565019    .0442069
                      7  |  -.0256588   .0242544    -1.06   0.290    -.0731966     .021879
                      8  |   .0175612   .0295358     0.59   0.552    -.0403278    .0754503
                      9  |  -.0151493   .0327646    -0.46   0.644    -.0793667     .049068
                     10  |   .0392891   .0284135     1.38   0.167    -.0164003    .0949784
                         |
                   _cons |   9.521819   .4134383    23.03   0.000     8.711495    10.33214
-------------------------+----------------------------------------------------------------
       var(e.lattendance)|   .0282683   .0030515                      .0228778    .0349288
------------------------------------------------------------------------------------------

. 
. metobit lattendance lincomehometeam lincomeawayteam ldistance temperaturec rain lhometeamform_percentage lawayteamform_percentage lo
> utcome_uncertainty group_stage last16 quarter semi   samecountry   competitiveintensityko competitiveintensitygs   bd_3_1 i.hometeam
> code i.season, ul(lcapacity95) vce(robust)
note: semi omitted because of collinearity.
note: 95.hometeamcode omitted because of collinearity.

Refining starting values:

Grid node 0:   log likelihood =   272.5852

Fitting full model:

Iteration 0:   log pseudolikelihood =   272.5852  
Iteration 1:   log pseudolikelihood =   272.5852  (backed up)

Tobit regression                                Number of obs     =        746
                                                   Uncensored     =        746
Limits: Lower = -inf                               Left-censored  =          0
        Upper = lcapacity95                        Right-censored =          0

                                                Wald chi2(62)     =   15958.78
Log pseudolikelihood = 272.5852                 Prob > chi2       =     0.0000
------------------------------------------------------------------------------------------
                         |               Robust
             lattendance | Coefficient  std. err.      z    P>|z|     [95% conf. interval]
-------------------------+----------------------------------------------------------------
         lincomehometeam |   .0096711   .0361267     0.27   0.789    -.0611359    .0804781
         lincomeawayteam |   .0363927   .0125003     2.91   0.004     .0118926    .0608929
               ldistance |   -.004742   .0094642    -0.50   0.616    -.0232915    .0138074
            temperaturec |   .0002623   .0012541     0.21   0.834    -.0021957    .0027203
                    rain |     .01502   .0217412     0.69   0.490     -.027592     .057632
lhometeamform_percentage |    .025422   .0836025     0.30   0.761    -.1384359    .1892799
lawayteamform_percentage |   .1919845   .0814645     2.36   0.018      .032317     .351652
    loutcome_uncertainty |  -.0443982   .0517462    -0.86   0.391    -.1458188    .0570224
             group_stage |  -.0961465   .0233264    -4.12   0.000    -.1418654   -.0504276
                  last16 |   -.011126   .0239725    -0.46   0.643    -.0581113    .0358593
                 quarter |  -.0296032   .0239817    -1.23   0.217    -.0766065    .0174001
                    semi |          0  (omitted)
             samecountry |   .0252049   .0379361     0.66   0.506    -.0491485    .0995583
  competitiveintensityko |  -.0062641   .0081507    -0.77   0.442     -.022239    .0097109
  competitiveintensitygs |  -.0132093   .0303573    -0.44   0.663    -.0727086      .04629
                  bd_3_1 |    .019714   .0120711     1.63   0.102     -.003945    .0433731
                         |
            hometeamcode |
                      2  |   .9348657   .0742861    12.58   0.000     .7892677    1.080464
                      7  |   .9379225   .0280088    33.49   0.000     .8830263    .9928188
                      8  |    -.76833     .07711    -9.96   0.000    -.9194629   -.6171972
                      9  |   .6408598   .0550876    11.63   0.000       .53289    .7488296
                     10  |    .750964   .0558245    13.45   0.000       .64155    .8603779
                     11  |   .6358796   .0492066    12.92   0.000     .5394364    .7323228
                     12  |  -.1407285   .0591888    -2.38   0.017    -.2567365   -.0247206
                     15  |   .1363521    .034521     3.95   0.000     .0686921    .2040121
                     16  |   1.050114   .0239482    43.85   0.000     1.003176    1.097051
                     18  |   .1588611    .112016     1.42   0.156    -.0606862    .3784084
                     19  |   1.029228   .0331682    31.03   0.000     .9642195    1.094237
                     20  |   .6745918   .0386324    17.46   0.000     .5988737      .75031
                     25  |   .5375461   .0282193    19.05   0.000     .4822372     .592855
                     30  |   1.153046   .0495925    23.25   0.000     1.055846    1.250245
                     35  |   .8019742   .0379636    21.12   0.000     .7275668    .8763815
                     41  |    .379706   .0766273     4.96   0.000     .2295193    .5298927
                     48  |   .9087149   .0778371    11.67   0.000     .7561569    1.061273
                     49  |   .4413121   .0366275    12.05   0.000     .3695235    .5131008
                     53  |   .2407005   .0450754     5.34   0.000     .1523543    .3290467
                     54  |   .2113402   .1787186     1.18   0.237    -.1389419    .5616222
                     55  |   .6719494   .0347809    19.32   0.000       .60378    .7401188
                     59  |   .1223612   .0689492     1.77   0.076    -.0127768    .2574991
                     61  |   .6540195   .0288014    22.71   0.000     .5975698    .7104691
                     62  |   1.161615   .0273835    42.42   0.000     1.107945    1.215286
                     64  |    .087552   .0610585     1.43   0.152    -.0321204    .2072245
                     65  |   .5278891   .1103852     4.78   0.000     .3115381    .7442401
                     70  |   .5366318   .0474214    11.32   0.000     .4436875    .6295761
                     71  |   .5808397   .0847936     6.85   0.000     .4146473    .7470322
                     74  |   .6293157     .02822    22.30   0.000     .5740056    .6846258
                     79  |   .5724355   .0588225     9.73   0.000     .4571455    .6877255
                     80  |   1.097369   .0399094    27.50   0.000     1.019148     1.17559
                     81  |    .220113   .0857879     2.57   0.010     .0519718    .3882542
                     82  |   .4883569   .0558192     8.75   0.000     .3789533    .5977605
                     88  |   .5652026   .0773663     7.31   0.000     .4135674    .7168377
                     89  |   .8100294   .0747059    10.84   0.000     .6636085    .9564504
                     92  |   .4159687   .0680624     6.11   0.000     .2825689    .5493686
                     93  |  -.0462715   .0662596    -0.70   0.485     -.176138    .0835949
                     94  |    .325871    .038145     8.54   0.000     .2511083    .4006338
                     95  |          0  (omitted)
                         |
                  season |
                      2  |  -.0861564   .0321414    -2.68   0.007    -.1491524   -.0231603
                      3  |  -.0704014   .0371177    -1.90   0.058    -.1431508     .002348
                      4  |  -.0479949   .0340366    -1.41   0.159    -.1147055    .0187157
                      5  |  -.0404352   .0255356    -1.58   0.113    -.0904842    .0096137
                      6  |  -.0067026   .0256944    -0.26   0.794    -.0570627    .0436575
                      7  |  -.0274191   .0241946    -1.13   0.257    -.0748396    .0200013
                      8  |   .0165456    .029528     0.56   0.575    -.0413283    .0744195
                      9  |  -.0147208   .0328242    -0.45   0.654     -.079055    .0496134
                     10  |   .0394888   .0282269     1.40   0.162    -.0158349    .0948126
                         |
                   _cons |   9.518563   .4164468    22.86   0.000     8.702343    10.33478
-------------------------+----------------------------------------------------------------
       var(e.lattendance)|   .0281934   .0030389                      .0228244    .0348253
------------------------------------------------------------------------------------------

. 
. metobit lattendance lincomehometeam lincomeawayteam ldistance temperaturec rain lhometeamform_percentage lawayteamform_percentage lo
> utcome_uncertainty group_stage last16 quarter semi   samecountry   competitiveintensityko competitiveintensitygs   bd_10_1 i.hometea
> mcode i.season, ul(lcapacity95) vce(robust)
note: semi omitted because of collinearity.
note: 95.hometeamcode omitted because of collinearity.

Refining starting values:

Grid node 0:   log likelihood =   272.1997

Fitting full model:

Iteration 0:   log pseudolikelihood =   272.1997  
Iteration 1:   log pseudolikelihood =   272.1997  

Tobit regression                                Number of obs     =        746
                                                   Uncensored     =        746
Limits: Lower = -inf                               Left-censored  =          0
        Upper = lcapacity95                        Right-censored =          0

                                                Wald chi2(62)     =   16431.22
Log pseudolikelihood = 272.1997                 Prob > chi2       =     0.0000
------------------------------------------------------------------------------------------
                         |               Robust
             lattendance | Coefficient  std. err.      z    P>|z|     [95% conf. interval]
-------------------------+----------------------------------------------------------------
         lincomehometeam |   .0101197   .0358109     0.28   0.777    -.0600684    .0803078
         lincomeawayteam |   .0354428   .0124748     2.84   0.004     .0109926     .059893
               ldistance |  -.0052846   .0094944    -0.56   0.578    -.0238934    .0133242
            temperaturec |   .0002215   .0012588     0.18   0.860    -.0022457    .0026886
                    rain |   .0156615   .0218595     0.72   0.474    -.0271823    .0585054
lhometeamform_percentage |   .0280904   .0839784     0.33   0.738    -.1365042     .192685
lawayteamform_percentage |   .1925086   .0822705     2.34   0.019     .0312614    .3537559
    loutcome_uncertainty |  -.0404687   .0523825    -0.77   0.440    -.1431366    .0621992
             group_stage |  -.0983483    .023115    -4.25   0.000    -.1436528   -.0530437
                  last16 |  -.0132505   .0238065    -0.56   0.578    -.0599103    .0334093
                 quarter |   -.032233   .0237966    -1.35   0.176    -.0788735    .0144074
                    semi |          0  (omitted)
             samecountry |   .0256876   .0380549     0.68   0.500    -.0488987    .1002738
  competitiveintensityko |  -.0065834   .0081521    -0.81   0.419    -.0225613    .0093944
  competitiveintensitygs |  -.0146595   .0303644    -0.48   0.629    -.0741725    .0448536
                 bd_10_1 |   .0077462   .0055192     1.40   0.160    -.0030713    .0185637
                         |
            hometeamcode |
                      2  |    .935417   .0740969    12.62   0.000     .7901898    1.080644
                      7  |   .9382008   .0277274    33.84   0.000     .8838561    .9925455
                      8  |  -.7663058   .0768806    -9.97   0.000     -.916989   -.6156227
                      9  |   .6424391   .0548388    11.72   0.000     .5349569    .7499212
                     10  |   .7530171   .0555782    13.55   0.000     .6440858    .8619485
                     11  |   .6363989   .0490668    12.97   0.000     .5402298     .732568
                     12  |  -.1423747   .0576921    -2.47   0.014    -.2554491   -.0293002
                     15  |   .1381181    .034203     4.04   0.000     .0710815    .2051547
                     16  |   1.046857   .0239913    43.63   0.000     .9998353    1.093879
                     18  |   .1617187   .1120706     1.44   0.149    -.0579356     .381373
                     19  |   1.029837   .0326152    31.58   0.000     .9659123    1.093762
                     20  |   .6762759   .0381444    17.73   0.000     .6015143    .7510376
                     25  |   .5346839    .027915    19.15   0.000     .4799715    .5893963
                     30  |   1.163019   .0472252    24.63   0.000      1.07046    1.255579
                     35  |    .802664   .0374593    21.43   0.000     .7292451    .8760829
                     41  |   .3830244   .0758314     5.05   0.000     .2343975    .5316513
                     48  |   .9052742   .0780128    11.60   0.000     .7523719    1.058176
                     49  |   .4389424   .0360062    12.19   0.000     .3683716    .5095133
                     53  |   .2432092   .0453075     5.37   0.000      .154408    .3320104
                     54  |   .2103565   .1788851     1.18   0.240    -.1402518    .5609649
                     55  |   .6743698   .0341056    19.77   0.000     .6075241    .7412154
                     59  |   .1234002   .0688914     1.79   0.073    -.0116245    .2584249
                     61  |   .6540996   .0283989    23.03   0.000     .5984388    .7097603
                     62  |    1.15922   .0266389    43.52   0.000     1.107009    1.211431
                     64  |   .0889323    .061335     1.45   0.147    -.0312822    .2091468
                     65  |   .5297522   .1103361     4.80   0.000     .3134974    .7460069
                     70  |   .5395415   .0470903    11.46   0.000     .4472463    .6318367
                     71  |   .5808595   .0845365     6.87   0.000     .4151711    .7465479
                     74  |   .6278836   .0278456    22.55   0.000     .5733071    .6824601
                     79  |   .5750448   .0581788     9.88   0.000     .4610164    .6890733
                     80  |   1.096078   .0388709    28.20   0.000     1.019892    1.172263
                     81  |   .2180173   .0845079     2.58   0.010     .0523848    .3836499
                     82  |   .4907745   .0555715     8.83   0.000     .3818564    .5996926
                     88  |   .5687668   .0764045     7.44   0.000     .4190166    .7185169
                     89  |   .8103927   .0747052    10.85   0.000     .6639731    .9568123
                     92  |   .4158777   .0677523     6.14   0.000     .2830857    .5486698
                     93  |  -.0441624    .066292    -0.67   0.505    -.1740923    .0857676
                     94  |   .3260447   .0379665     8.59   0.000     .2516317    .4004577
                     95  |          0  (omitted)
                         |
                  season |
                      2  |  -.0868324   .0320755    -2.71   0.007    -.1496993   -.0239655
                      3  |   -.069257   .0370994    -1.87   0.062    -.1419704    .0034564
                      4  |  -.0457551   .0337369    -1.36   0.175    -.1118782     .020368
                      5  |  -.0381226   .0254895    -1.50   0.135     -.088081    .0118358
                      6  |  -.0071141   .0256815    -0.28   0.782    -.0574488    .0432207
                      7  |  -.0276281   .0241977    -1.14   0.254    -.0750547    .0197986
                      8  |   .0168984   .0295524     0.57   0.567    -.0410233    .0748201
                      9  |  -.0149429    .032784    -0.46   0.649    -.0791983    .0493125
                     10  |   .0405673   .0282947     1.43   0.152    -.0148893    .0960239
                         |
                   _cons |   9.523827   .4130716    23.06   0.000     8.714222    10.33343
-------------------------+----------------------------------------------------------------
       var(e.lattendance)|   .0282225   .0030472                      .0228397    .0348739
------------------------------------------------------------------------------------------

. 
end of do-file

. clear

. use "C:\Users\franc\OneDrive - Leeds Beckett University\Documents\Francesco organised\Research\Champions League\Attendance\New datas
> et\others edited no final.dta"

. do "C:\Users\franc\AppData\Local\Temp\STD18d4_000000.tmp"

. metobit lattendance lincomehometeam lincomeawayteam ldistance temperaturec rain lhometeamform_percentage lawayteamform_percentage lo
> utcome_uncertainty group_stage last16 quarter semi   samecountry   competitiveintensityko competitiveintensitygs lsquad_value_home_s
> tandardised lsquad_value_away_standardised  i.hometeamcode i.season, ul(lcapacity95) vce(robust)
note: semi omitted because of collinearity.
note: samecountry omitted because of collinearity.

Refining starting values:

Grid node 0:   log likelihood =  7.1583194

Fitting full model:

Iteration 0:   log pseudolikelihood =  7.1583194  
Iteration 1:   log pseudolikelihood =  7.1583194  

Tobit regression                                Number of obs     =        488
                                                   Uncensored     =        488
Limits: Lower = -inf                               Left-censored  =          0
        Upper = lcapacity95                        Right-censored =          0

                                                Wald chi2(79)     =   32777.88
Log pseudolikelihood = 7.1583194                Prob > chi2       =     0.0000
------------------------------------------------------------------------------------------------
                               |               Robust
                   lattendance | Coefficient  std. err.      z    P>|z|     [95% conf. interval]
-------------------------------+----------------------------------------------------------------
               lincomehometeam |   .6107887   .0646202     9.45   0.000     .4841354     .737442
               lincomeawayteam |   .0152744    .017125     0.89   0.372      -.01829    .0488387
                     ldistance |   .0012312   .0205142     0.06   0.952    -.0389758    .0414382
                  temperaturec |   .0064479    .002118     3.04   0.002     .0022966    .0105992
                          rain |  -.0028425   .0297139    -0.10   0.924    -.0610806    .0553957
      lhometeamform_percentage |   .1949866   .1856218     1.05   0.294    -.1688255    .5587987
      lawayteamform_percentage |  -.2126668   .1557027    -1.37   0.172    -.5178385    .0925049
          loutcome_uncertainty |   .0109649   .0789308     0.14   0.890    -.1437367    .1656665
                   group_stage |   .0818049   .0834202     0.98   0.327    -.0816956    .2453054
                        last16 |   .2067019   .0830161     2.49   0.013     .0439933    .3694104
                       quarter |   .2498636   .1003705     2.49   0.013     .0531411    .4465861
                          semi |          0  (omitted)
                   samecountry |          0  (omitted)
        competitiveintensityko |  -.0038483   .0230594    -0.17   0.867    -.0490439    .0413472
        competitiveintensitygs |  -.1321341   .1079566    -1.22   0.221    -.3437251    .0794569
lsquad_value_home_standardised |  -1.039523   .3971864    -2.62   0.009    -1.817994   -.2610516
lsquad_value_away_standardised |    .333558   .0621483     5.37   0.000     .2117496    .4553664
                               |
                  hometeamcode |
                            4  |  -.2509801   .1899518    -1.32   0.186    -.6232788    .1213186
                            5  |  -1.103152   .1876685    -5.88   0.000    -1.470976   -.7353289
                            6  |  -.7078893   .1806421    -3.92   0.000    -1.061941   -.3538374
                           13  |  -.6728089   .1952689    -3.45   0.001    -1.055529   -.2900889
                           14  |   .1777826   .2142262     0.83   0.407     -.242093    .5976582
                           17  |   .5667334   .2165995     2.62   0.009     .1422062    .9912605
                           21  |  -.8183244   .1927132    -4.25   0.000    -1.196035   -.4406136
                           22  |   .2366293   .2279252     1.04   0.299    -.2100958    .6833545
                           23  |   .2905469   .1810113     1.61   0.108    -.0642287    .6453225
                           24  |  -.5213187   .1890869    -2.76   0.006    -.8919223   -.1507151
                           26  |  -.6126726   .1781666    -3.44   0.001    -.9618727   -.2634725
                           27  |   .1033383   .2280929     0.45   0.651    -.3437155    .5503922
                           28  |   .7248536   .2064918     3.51   0.000     .3201371     1.12957
                           29  |  -.8465807   .2518369    -3.36   0.001    -1.340172   -.3529893
                           31  |  -.5415403   .1846542    -2.93   0.003    -.9034558   -.1796247
                           32  |    .916214   .2493711     3.67   0.000     .4274556    1.404972
                           33  |   -.685228   .1951884    -3.51   0.000     -1.06779   -.3026657
                           34  |   .5137377   .2057073     2.50   0.013     .1105588    .9169166
                           36  |   .2024054   .2607103     0.78   0.438    -.3085773    .7133882
                           37  |  -.0573669   .2440387    -0.24   0.814    -.5356739    .4209401
                           38  |  -.7291844   .1884532    -3.87   0.000    -1.098546    -.359823
                           39  |   .2882115   .2425133     1.19   0.235    -.1871059    .7635289
                           40  |  -.0144805   .1959998    -0.07   0.941     -.398633    .3696721
                           42  |    .363497   .2322318     1.57   0.118     -.091669    .8186631
                           43  |  -.1714357   .1870761    -0.92   0.359    -.5380981    .1952267
                           44  |   .8598489   .1816955     4.73   0.000     .5037322    1.215965
                           45  |   .4494232   .2326319     1.93   0.053    -.0065269    .9053734
                           46  |   .7126237   .2083819     3.42   0.001     .3042027    1.121045
                           47  |  -1.353599   .1828422    -7.40   0.000    -1.711963   -.9952348
                           50  |  -.8614748   .1869954    -4.61   0.000    -1.227979   -.4949706
                           51  |  -.2050818   .1929702    -1.06   0.288    -.5832964    .1731329
                           52  |  -.7567155   .1824156    -4.15   0.000    -1.114244   -.3991875
                           56  |  -.3662956   .1887592    -1.94   0.052    -.7362568    .0036656
                           57  |  -.4656915   .2251363    -2.07   0.039    -.9069506   -.0244324
                           58  |  -.4370363   .1776793    -2.46   0.014    -.7852813   -.0887913
                           60  |    -.84216   .1820645    -4.63   0.000       -1.199   -.4853201
                           63  |  -.9157111   .1788039    -5.12   0.000     -1.26616   -.5652618
                           66  |   .3636461   .2008191     1.81   0.070    -.0299521    .7572444
                           67  |   .9174767    .249209     3.68   0.000     .4290362    1.405917
                           68  |  -.8747271   .1925121    -4.54   0.000    -1.252044   -.4974103
                           69  |   .1242376   .1857322     0.67   0.504    -.2397909     .488266
                           72  |  -.2160603   .5246773    -0.41   0.680    -1.244409    .8122883
                           73  |   .5437804   .2021729     2.69   0.007     .1475289     .940032
                           75  |   .2261687   .2142067     1.06   0.291    -.1936687    .6460061
                           76  |  -.2695359   .1821691    -1.48   0.139    -.6265809     .087509
                           77  |   1.638765   .2401397     6.82   0.000       1.1681     2.10943
                           78  |   .1146132   .1830313     0.63   0.531    -.2441214    .4733479
                           83  |   1.754729   .2760391     6.36   0.000     1.213702    2.295755
                           84  |   .7457566   .2006462     3.72   0.000     .3524973    1.139016
                           85  |  -.5976672   .1957286    -3.05   0.002    -.9812881   -.2140462
                           86  |   .4415194   .2040887     2.16   0.031     .0415129    .8415259
                           87  |  -.0581186   .2037514    -0.29   0.775     -.457464    .3412268
                           90  |   .3385268   .2142121     1.58   0.114    -.0813211    .7583747
                           91  |  -.5126969   .1904075    -2.69   0.007    -.8858888   -.1395051
                           96  |  -1.117972   .1827992    -6.12   0.000    -1.476252   -.7596926
                               |
                        season |
                            2  |   .0736863    .075632     0.97   0.330    -.0745497    .2219223
                            3  |   .2559998   .0814564     3.14   0.002     .0963482    .4156514
                            4  |   .0951379    .083724     1.14   0.256    -.0689581     .259234
                            5  |  -.0272409   .0822509    -0.33   0.740    -.1884498     .133968
                            6  |   -.036551   .0720689    -0.51   0.612    -.1778033    .1047014
                            7  |   .0045038    .081873     0.06   0.956    -.1559643    .1649719
                            8  |  -.0180006   .0796986    -0.23   0.821     -.174207    .1382058
                            9  |  -.0139674   .0705125    -0.20   0.843    -.1521695    .1242346
                           10  |   .1109012   .0918909     1.21   0.227    -.0692016    .2910039
                               |
                         _cons |   4.324346   .7539102     5.74   0.000     2.846709    5.801983
-------------------------------+----------------------------------------------------------------
             var(e.lattendance)|   .0568571   .0063691                      .0456492    .0708167
------------------------------------------------------------------------------------------------

. 
. metobit lattendance lincomehometeam lincomeawayteam ldistance temperaturec rain lhometeamform_percentage lawayteamform_percentage lo
> utcome_uncertainty group_stage last16 quarter semi   samecountry   competitiveintensityko competitiveintensitygs bd_w i.hometeamcode
>  i.season, ul(lcapacity95) vce(robust)
note: semi omitted because of collinearity.
note: samecountry omitted because of collinearity.

Refining starting values:

Grid node 0:   log likelihood = -10.081252

Fitting full model:

Iteration 0:   log pseudolikelihood = -10.081252  
Iteration 1:   log pseudolikelihood = -10.081252  

Tobit regression                                Number of obs     =        488
                                                   Uncensored     =        488
Limits: Lower = -inf                               Left-censored  =          0
        Upper = lcapacity95                        Right-censored =          0

                                                Wald chi2(78)     =   56285.51
Log pseudolikelihood = -10.081252               Prob > chi2       =     0.0000
------------------------------------------------------------------------------------------
                         |               Robust
             lattendance | Coefficient  std. err.      z    P>|z|     [95% conf. interval]
-------------------------+----------------------------------------------------------------
         lincomehometeam |   .5345312   .0561879     9.51   0.000      .424405    .6446574
         lincomeawayteam |   .0549866     .01725     3.19   0.001     .0211771     .088796
               ldistance |  -.0074596   .0213416    -0.35   0.727    -.0492884    .0343691
            temperaturec |   .0055999   .0021436     2.61   0.009     .0013986    .0098012
                    rain |  -.0045401   .0304291    -0.15   0.881    -.0641801    .0550999
lhometeamform_percentage |   .2840538   .1891946     1.50   0.133    -.0867608    .6548684
lawayteamform_percentage |  -.0026144   .1488204    -0.02   0.986     -.294297    .2890681
    loutcome_uncertainty |  -.0062026   .0812258    -0.08   0.939    -.1654021     .152997
             group_stage |   .1111644   .0881511     1.26   0.207    -.0616086    .2839373
                  last16 |   .2433801   .0915159     2.66   0.008     .0640123     .422748
                 quarter |   .3447568   .1154071     2.99   0.003      .118563    .5709505
                    semi |          0  (omitted)
             samecountry |          0  (omitted)
  competitiveintensityko |  -.0039745   .0219552    -0.18   0.856    -.0470058    .0390568
  competitiveintensitygs |   -.130504   .1023099    -1.28   0.202    -.3310277    .0700198
                    bd_w |   .1803429   .0737128     2.45   0.014     .0358685    .3248174
                         |
            hometeamcode |
                      4  |  -.2475654   .2241089    -1.10   0.269    -.6868109    .1916801
                      5  |  -1.070063    .224207    -4.77   0.000    -1.509501   -.6306252
                      6  |  -.5986966   .2210098    -2.71   0.007    -1.031868   -.1655253
                     13  |  -.7670793   .2259857    -3.39   0.001    -1.210003   -.3241554
                     14  |   .1565506    .249196     0.63   0.530    -.3318646    .6449658
                     17  |   .3718893   .2275535     1.63   0.102    -.0741074     .817886
                     21  |  -.6880701   .2224193    -3.09   0.002    -1.124004   -.2521362
                     22  |   .1810094   .2409852     0.75   0.453    -.2913128    .6533317
                     23  |   .3102175   .2191104     1.42   0.157    -.1192309    .7396659
                     24  |  -.5082001   .2306944    -2.20   0.028    -.9603527   -.0560474
                     26  |  -.6227581   .2196815    -2.83   0.005    -1.053326   -.1921901
                     27  |  -.0838765   .2501239    -0.34   0.737    -.5741103    .4063574
                     28  |    .769674   .2454907     3.14   0.002     .2885212    1.250827
                     29  |  -.8384285   .2819028    -2.97   0.003    -1.390948   -.2859091
                     31  |  -.4571437    .223095    -2.05   0.040    -.8944018   -.0198856
                     32  |   .6879352   .2544285     2.70   0.007     .1892645    1.186606
                     33  |  -.5295336   .2330759    -2.27   0.023     -.986354   -.0727132
                     34  |    .265614   .2152311     1.23   0.217    -.1562311    .6874591
                     36  |   .2029833   .3017235     0.67   0.501     -.388384    .7943506
                     37  |  -.1185916   .2664736    -0.45   0.656    -.6408702    .4036871
                     38  |  -.7110788   .2314182    -3.07   0.002     -1.16465   -.2575075
                     39  |  -.0934577   .2245958    -0.42   0.677    -.5336574    .3467419
                     40  |  -.0110076    .228338    -0.05   0.962    -.4585418    .4365266
                     42  |   .3740473   .2750131     1.36   0.174    -.1649684     .913063
                     43  |  -.0216233   .2291162    -0.09   0.925    -.4706829    .4274363
                     44  |   .8467931    .215913     3.92   0.000     .4236115    1.269975
                     45  |   .2851909   .2499552     1.14   0.254    -.2047122     .775094
                     46  |   .4956784    .216823     2.29   0.022     .0707131    .9206437
                     47  |  -1.183973   .2186058    -5.42   0.000    -1.612432   -.7555134
                     50  |  -.8541058    .228545    -3.74   0.000    -1.302046   -.4061657
                     51  |  -.1408785   .2250368    -0.63   0.531    -.5819425    .3001855
                     52  |  -.7025588    .222783    -3.15   0.002    -1.139206   -.2659121
                     56  |  -.5133198   .2220994    -2.31   0.021    -.9486266    -.078013
                     57  |  -.3210252   .2728525    -1.18   0.239    -.8558062    .2137558
                     58  |  -.3015794   .2178527    -1.38   0.166    -.7285628    .1254041
                     60  |  -.7071372   .2213643    -3.19   0.001    -1.141003   -.2732711
                     63  |  -.8268028   .2172238    -3.81   0.000    -1.252554    -.401052
                     66  |   .1612807   .2164594     0.75   0.456     -.262972    .5855333
                     67  |   .7893547   .2731045     2.89   0.004     .2540797     1.32463
                     68  |  -.6432523   .2255252    -2.85   0.004    -1.085274    -.201231
                     69  |   .0383825   .2165902     0.18   0.859    -.3861264    .4628915
                     72  |  -.2448324   .5792824    -0.42   0.673    -1.380205    .8905401
                     73  |   .4227767   .2264854     1.87   0.062    -.0211266      .86668
                     75  |   .2698285   .2350828     1.15   0.251    -.1909253    .7305822
                     76  |  -.2712002   .2168742    -1.25   0.211    -.6962657    .1538654
                     77  |   1.615752   .2590294     6.24   0.000     1.108063     2.12344
                     78  |   .1162923   .2202122     0.53   0.597    -.3153157    .5479003
                     83  |   1.402733   .2558882     5.48   0.000      .901201    1.904265
                     84  |   .5897521    .225794     2.61   0.009      .147204      1.0323
                     85  |  -.6210912   .2264959    -2.74   0.006    -1.065015   -.1771674
                     86  |   .2864894   .2168941     1.32   0.187    -.1386151    .7115939
                     87  |  -.1509454   .2305847    -0.65   0.513    -.6028831    .3009922
                     90  |   .2090479   .2333844     0.90   0.370    -.2483772     .666473
                     91  |  -.4618717   .2243857    -2.06   0.040    -.9016597   -.0220838
                     96  |  -.9462739   .2213272    -4.28   0.000    -1.380067   -.5124805
                         |
                  season |
                      2  |   .0180183   .0736407     0.24   0.807    -.1263148    .1623514
                      3  |   .2357433   .0805766     2.93   0.003     .0778161    .3936704
                      4  |    .058954   .0803404     0.73   0.463    -.0985103    .2164184
                      5  |  -.0395611    .084123    -0.47   0.638    -.2044392    .1253169
                      6  |   -.046224   .0722282    -0.64   0.522    -.1877886    .0953406
                      7  |   .0119285   .0827701     0.14   0.885     -.150298    .1741549
                      8  |  -.0383254   .0793057    -0.48   0.629    -.1937617     .117111
                      9  |   .0065986   .0693747     0.10   0.924    -.1293734    .1425706
                     10  |   .1438465   .1026054     1.40   0.161    -.0572563    .3449493
                         |
                   _cons |   3.989657   .7622565     5.23   0.000     2.495662    5.483652
-------------------------+----------------------------------------------------------------
       var(e.lattendance)|   .0610196   .0070804                      .0486072    .0766017
------------------------------------------------------------------------------------------

. 
. metobit lattendance lincomehometeam lincomeawayteam ldistance temperaturec rain lhometeamform_percentage lawayteamform_percentage lo
> utcome_uncertainty group_stage last16 quarter semi   samecountry   competitiveintensityko competitiveintensitygs   bd_3 i.hometeamco
> de i.season, ul(lcapacity95) vce(robust)
note: semi omitted because of collinearity.
note: samecountry omitted because of collinearity.

Refining starting values:

Grid node 0:   log likelihood = -8.7444383

Fitting full model:

Iteration 0:   log pseudolikelihood = -8.7444383  
Iteration 1:   log pseudolikelihood = -8.7444383  

Tobit regression                                Number of obs     =        488
                                                   Uncensored     =        488
Limits: Lower = -inf                               Left-censored  =          0
        Upper = lcapacity95                        Right-censored =          0

                                                Wald chi2(78)     =   45048.83
Log pseudolikelihood = -8.7444383               Prob > chi2       =     0.0000
------------------------------------------------------------------------------------------
                         |               Robust
             lattendance | Coefficient  std. err.      z    P>|z|     [95% conf. interval]
-------------------------+----------------------------------------------------------------
         lincomehometeam |   .5148794   .0597326     8.62   0.000     .3978057    .6319531
         lincomeawayteam |   .0554192   .0171974     3.22   0.001     .0217129    .0891255
               ldistance |  -.0069258   .0209919    -0.33   0.741    -.0480692    .0342177
            temperaturec |   .0059526   .0021216     2.81   0.005     .0017943    .0101109
                    rain |  -.0031926   .0301953    -0.11   0.916    -.0623744    .0559891
lhometeamform_percentage |   .2697396   .1879759     1.43   0.151    -.0986863    .6381656
lawayteamform_percentage |  -.0491573   .1488303    -0.33   0.741    -.3408594    .2425448
    loutcome_uncertainty |   -.035693   .0801138    -0.45   0.656    -.1927132    .1213272
             group_stage |   .1165618   .0876454     1.33   0.184    -.0552201    .2883437
                  last16 |   .2522718   .0901112     2.80   0.005     .0756571    .4288865
                 quarter |   .2983516   .1236315     2.41   0.016     .0560384    .5406648
                    semi |          0  (omitted)
             samecountry |          0  (omitted)
  competitiveintensityko |  -.0057746   .0232798    -0.25   0.804    -.0514022     .039853
  competitiveintensitygs |  -.1420498   .1018019    -1.40   0.163    -.3415779    .0574783
                    bd_3 |   .1028149   .0316066     3.25   0.001     .0408672    .1647626
                         |
            hometeamcode |
                      4  |  -.2242057   .2248486    -1.00   0.319    -.6649009    .2164895
                      5  |  -1.038175    .225537    -4.60   0.000    -1.480219   -.5961306
                      6  |  -.5902625   .2201213    -2.68   0.007    -1.021692   -.1588328
                     13  |  -.7467554   .2255634    -3.31   0.001    -1.188852   -.3046593
                     14  |   .1289031   .2514368     0.51   0.608     -.363904    .6217103
                     17  |   .3686333   .2274377     1.62   0.105    -.0771363    .8144029
                     21  |  -.6918337   .2193031    -3.15   0.002     -1.12166   -.2620075
                     22  |   .1785927   .2415534     0.74   0.460    -.2948433    .6520286
                     23  |   .3324499   .2190705     1.52   0.129    -.0969204    .7618202
                     24  |   -.506014   .2304413    -2.20   0.028    -.9576707   -.0543573
                     26  |  -.6066484   .2205999    -2.75   0.006    -1.039016   -.1742805
                     27  |  -.0740982   .2501215    -0.30   0.767    -.5643273    .4161309
                     28  |   .7693367   .2456243     3.13   0.002     .2879218    1.250752
                     29  |  -.8325744   .2809603    -2.96   0.003    -1.383246   -.2819023
                     31  |   -.416188   .2244968    -1.85   0.064    -.8561937    .0238176
                     32  |   .6736505   .2547677     2.64   0.008      .174315    1.172986
                     33  |  -.4998351   .2339961    -2.14   0.033    -.9584591   -.0412112
                     34  |    .273999   .2147924     1.28   0.202    -.1469864    .6949845
                     36  |   .2212533   .3032204     0.73   0.466    -.3730479    .8155544
                     37  |  -.1383376   .2671439    -0.52   0.605    -.6619301    .3852548
                     38  |  -.7078622   .2295207    -3.08   0.002    -1.157715   -.2580099
                     39  |  -.0917326   .2245853    -0.41   0.683    -.5319117    .3484465
                     40  |   .0173838   .2279747     0.08   0.939    -.4294385     .464206
                     42  |   .3633531   .2749378     1.32   0.186    -.1755152    .9022213
                     43  |   .0135793   .2301483     0.06   0.953    -.4375031    .4646618
                     44  |   .8423309   .2166441     3.89   0.000     .4177161    1.266946
                     45  |   .2727459   .2501149     1.09   0.276    -.2174702    .7629621
                     46  |   .4863553   .2164061     2.25   0.025     .0622071    .9105035
                     47  |   -1.16885   .2188648    -5.34   0.000    -1.597817   -.7398828
                     50  |  -.8289179   .2296999    -3.61   0.000    -1.279121   -.3787144
                     51  |  -.1219465   .2254573    -0.54   0.589    -.5638347    .3199417
                     52  |  -.6723974   .2228857    -3.02   0.003    -1.109245   -.2355495
                     56  |   -.520674   .2207668    -2.36   0.018     -.953369   -.0879791
                     57  |  -.3016563   .2730197    -1.10   0.269    -.8367651    .2334525
                     58  |  -.2833016   .2181707    -1.30   0.194    -.7109084    .1443051
                     60  |   -.664396   .2204118    -3.01   0.003    -1.096395   -.2323969
                     63  |  -.8135736   .2170135    -3.75   0.000    -1.238912   -.3882349
                     66  |   .1789024   .2163098     0.83   0.408    -.2450569    .6028617
                     67  |   .7871908   .2762895     2.85   0.004     .2456733    1.328708
                     68  |  -.6124466   .2257565    -2.71   0.007    -1.054921    -.169972
                     69  |   .0369714   .2161123     0.17   0.864    -.3866009    .4605436
                     72  |  -.2456585   .5811492    -0.42   0.673     -1.38469     .893373
                     73  |   .4222878   .2250171     1.88   0.061    -.0187376    .8633132
                     75  |   .2690015   .2344126     1.15   0.251    -.1904388    .7284418
                     76  |  -.2578624   .2171986    -1.19   0.235    -.6835638     .167839
                     77  |   1.561893   .2716135     5.75   0.000      1.02954    2.094246
                     78  |    .138784   .2209284     0.63   0.530    -.2942278    .5717958
                     83  |   1.370535   .2592722     5.29   0.000     .8623711      1.8787
                     84  |   .5980788   .2252786     2.65   0.008     .1565409    1.039617
                     85  |  -.6191807   .2266043    -2.73   0.006    -1.063317   -.1750443
                     86  |   .2780235   .2152496     1.29   0.196     -.143858    .6999049
                     87  |  -.1368112   .2302176    -0.59   0.552    -.5880294    .3144069
                     90  |   .1921349   .2342873     0.82   0.412    -.2670597    .6513295
                     91  |  -.4423022   .2248672    -1.97   0.049    -.8830338   -.0015706
                     96  |  -.9417544   .2213972    -4.25   0.000    -1.375685   -.5078238
                         |
                  season |
                      2  |   .0133958   .0745284     0.18   0.857    -.1326772    .1594689
                      3  |   .2288279   .0810531     2.82   0.005     .0699667     .387689
                      4  |   .0572842   .0809358     0.71   0.479    -.1013471    .2159155
                      5  |  -.0442545   .0847149    -0.52   0.601    -.2102928    .1217837
                      6  |  -.0483052   .0727719    -0.66   0.507    -.1909354    .0943251
                      7  |    .011722   .0835208     0.14   0.888    -.1519758    .1754198
                      8  |  -.0372855   .0797554    -0.47   0.640    -.1936032    .1190322
                      9  |   .0104086   .0697876     0.15   0.881    -.1263725    .1471897
                     10  |     .15744   .1032258     1.53   0.127    -.0448789    .3597589
                         |
                   _cons |   4.221917   .7897617     5.35   0.000     2.674012    5.769821
-------------------------+----------------------------------------------------------------
       var(e.lattendance)|   .0606862   .0070648                      .0483055      .07624
------------------------------------------------------------------------------------------

. 
. metobit lattendance lincomehometeam lincomeawayteam ldistance temperaturec rain lhometeamform_percentage lawayteamform_percentage lo
> utcome_uncertainty group_stage last16 quarter semi   samecountry   competitiveintensityko competitiveintensitygs    bd_10 i.hometeam
> code i.season, ul(lcapacity95) vce(robust)
note: semi omitted because of collinearity.
note: samecountry omitted because of collinearity.

Refining starting values:

Grid node 0:   log likelihood = -5.3981018

Fitting full model:

Iteration 0:   log pseudolikelihood = -5.3981018  
Iteration 1:   log pseudolikelihood = -5.3981018  

Tobit regression                                Number of obs     =        488
                                                   Uncensored     =        488
Limits: Lower = -inf                               Left-censored  =          0
        Upper = lcapacity95                        Right-censored =          0

                                                Wald chi2(78)     =   50868.67
Log pseudolikelihood = -5.3981018               Prob > chi2       =     0.0000
------------------------------------------------------------------------------------------
                         |               Robust
             lattendance | Coefficient  std. err.      z    P>|z|     [95% conf. interval]
-------------------------+----------------------------------------------------------------
         lincomehometeam |   .5337275   .0591349     9.03   0.000     .4178253    .6496298
         lincomeawayteam |   .0479159   .0170059     2.82   0.005     .0145849    .0812469
               ldistance |  -.0073932   .0208306    -0.35   0.723    -.0482205    .0334341
            temperaturec |   .0062531   .0021176     2.95   0.003     .0021027    .0104035
                    rain |   .0001264   .0297496     0.00   0.997    -.0581818    .0584345
lhometeamform_percentage |   .2514792   .1879524     1.34   0.181    -.1169008    .6198592
lawayteamform_percentage |  -.1021631    .151802    -0.67   0.501    -.3996895    .1953634
    loutcome_uncertainty |  -.0647435   .0797367    -0.81   0.417    -.2210245    .0915375
             group_stage |   .1708218   .0895621     1.91   0.056    -.0047168    .3463603
                  last16 |   .3066869   .0918834     3.34   0.001     .1265987     .486775
                 quarter |   .3308451   .1125478     2.94   0.003     .1102553    .5514348
                    semi |          0  (omitted)
             samecountry |          0  (omitted)
  competitiveintensityko |   -.003744   .0217789    -0.17   0.864    -.0464299    .0389419
  competitiveintensitygs |   -.125001   .1021797    -1.22   0.221    -.3252696    .0752676
                   bd_10 |    .062719   .0173684     3.61   0.000     .0286775    .0967605
                         |
            hometeamcode |
                      4  |  -.2485536   .2090469    -1.19   0.234    -.6582779    .1611707
                      5  |  -1.049873   .2099661    -5.00   0.000    -1.461399    -.638347
                      6  |  -.5952318   .2040799    -2.92   0.004    -.9952211   -.1952426
                     13  |  -.7334866   .2097417    -3.50   0.000    -1.144573   -.3224003
                     14  |   .1786573   .2362406     0.76   0.449    -.2843658    .6416804
                     17  |    .377077   .2124308     1.78   0.076    -.0392797    .7934336
                     21  |  -.6849525   .2053171    -3.34   0.001    -1.087367   -.2825384
                     22  |   .1737798   .2295366     0.76   0.449    -.2761036    .6236632
                     23  |   .3348161   .2033293     1.65   0.100     -.063702    .7333342
                     24  |  -.4981082   .2152287    -2.31   0.021    -.9199486   -.0762678
                     26  |  -.6062779    .204547    -2.96   0.003    -1.007183   -.2053733
                     27  |  -.0593109   .2353743    -0.25   0.801    -.5206361    .4020142
                     28  |   .7873863   .2302444     3.42   0.001     .3361156    1.238657
                     29  |  -.8414803   .2650712    -3.17   0.002     -1.36101   -.3219503
                     31  |   -.421777   .2088412    -2.02   0.043    -.8310982   -.0124558
                     32  |   .7007902   .2437949     2.87   0.004     .2229609     1.17862
                     33  |  -.5291955   .2183758    -2.42   0.015    -.9572041   -.1011869
                     34  |    .284893   .1988346     1.43   0.152    -.1048158    .6746017
                     36  |    .243654   .2927355     0.83   0.405     -.330097     .817405
                     37  |  -.1014801   .2535146    -0.40   0.689    -.5983597    .3953995
                     38  |  -.6842032   .2170518    -3.15   0.002    -1.109617   -.2587895
                     39  |  -.0564447   .2091494    -0.27   0.787    -.4663699    .3534806
                     40  |   .0170854   .2106995     0.08   0.935    -.3958781    .4300489
                     42  |   .4030186   .2617884     1.54   0.124    -.1100772    .9161145
                     43  |  -.0021338   .2125754    -0.01   0.992     -.418774    .4145064
                     44  |   .8596993   .1986989     4.33   0.000     .4702566    1.249142
                     45  |   .2749853   .2366125     1.16   0.245    -.1887666    .7387372
                     46  |   .5032488   .2004817     2.51   0.012     .1103119    .8961857
                     47  |   -1.17796    .202719    -5.81   0.000    -1.575281   -.7806376
                     50  |  -.8195163   .2146535    -3.82   0.000    -1.240229   -.3988033
                     51  |  -.1097764   .2102287    -0.52   0.602    -.5218171    .3022644
                     52  |  -.6775063   .2059521    -3.29   0.001    -1.081165   -.2738476
                     56  |  -.5081354   .2045023    -2.48   0.013    -.9089525   -.1073183
                     57  |  -.2885434   .2610308    -1.11   0.269    -.8001544    .2230677
                     58  |  -.2715579   .2031405    -1.34   0.181     -.669706    .1265902
                     60  |  -.6758775   .2056473    -3.29   0.001    -1.078939   -.2728163
                     63  |  -.8032278   .2017037    -3.98   0.000     -1.19856   -.4078959
                     66  |   .1853503    .200409     0.92   0.355    -.2074441    .5781447
                     67  |   .8316869     .26266     3.17   0.002     .3168827    1.346491
                     68  |   -.614011   .2108197    -2.91   0.004     -1.02721   -.2008121
                     69  |   .0382338   .2004983     0.19   0.849    -.3547357    .4312033
                     72  |  -.1948418   .5768353    -0.34   0.736    -1.325418    .9357347
                     73  |   .4127959   .2083476     1.98   0.048     .0044422    .8211497
                     75  |   .2822987    .220898     1.28   0.201    -.1506534    .7152507
                     76  |  -.2796852   .2012278    -1.39   0.165    -.6740844    .1147139
                     77  |   1.630061   .2541971     6.41   0.000     1.131844    2.128278
                     78  |   .1230556   .2039268     0.60   0.546    -.2766336    .5227449
                     83  |   1.422998   .2452223     5.80   0.000     .9423716    1.903625
                     84  |    .610305   .2089203     2.92   0.003     .2008288    1.019781
                     85  |  -.6204437   .2113148    -2.94   0.003    -1.034613   -.2062742
                     86  |   .2815238   .1994737     1.41   0.158    -.1094375    .6724851
                     87  |  -.1256839   .2146508    -0.59   0.558    -.5463918    .2950239
                     90  |   .2028366   .2202585     0.92   0.357    -.2288621    .6345354
                     91  |  -.4654449   .2108869    -2.21   0.027    -.8787757   -.0521141
                     96  |  -.9520106   .2053501    -4.64   0.000    -1.354489   -.5495319
                         |
                  season |
                      2  |   .0239173   .0742717     0.32   0.747    -.1216526    .1694871
                      3  |   .2289422   .0820188     2.79   0.005     .0681883    .3896961
                      4  |   .0634464   .0816888     0.78   0.437    -.0966606    .2235534
                      5  |   -.046998   .0855436    -0.55   0.583    -.2146604    .1206643
                      6  |  -.0553435   .0743462    -0.74   0.457    -.2010595    .0903724
                      7  |   .0059077   .0855776     0.07   0.945    -.1618214    .1736367
                      8  |  -.0312306   .0802112    -0.39   0.697    -.1884416    .1259803
                      9  |   .0184002   .0701778     0.26   0.793    -.1191458    .1559462
                     10  |   .1623847   .1028679     1.58   0.114    -.0392328    .3640021
                         |
                   _cons |   4.111639   .7826332     5.25   0.000     2.577706    5.645572
-------------------------+----------------------------------------------------------------
       var(e.lattendance)|   .0598596   .0069844                      .0476229    .0752405
------------------------------------------------------------------------------------------

. 
. metobit lattendance lincomehometeam lincomeawayteam ldistance temperaturec rain lhometeamform_percentage lawayteamform_percentage lo
> utcome_uncertainty group_stage last16 quarter semi   samecountry   competitiveintensityko competitiveintensitygs    bd_w_1 i.hometea
> mcode i.season, ul(lcapacity95) vce(robust)
note: semi omitted because of collinearity.
note: samecountry omitted because of collinearity.

Refining starting values:

Grid node 0:   log likelihood = -9.9656075

Fitting full model:

Iteration 0:   log pseudolikelihood = -9.9656075  
Iteration 1:   log pseudolikelihood = -9.9656075  

Tobit regression                                Number of obs     =        488
                                                   Uncensored     =        488
Limits: Lower = -inf                               Left-censored  =          0
        Upper = lcapacity95                        Right-censored =          0

                                                Wald chi2(78)     =   54579.22
Log pseudolikelihood = -9.9656075               Prob > chi2       =     0.0000
------------------------------------------------------------------------------------------
                         |               Robust
             lattendance | Coefficient  std. err.      z    P>|z|     [95% conf. interval]
-------------------------+----------------------------------------------------------------
         lincomehometeam |   .5519603   .0564943     9.77   0.000     .4412335    .6626872
         lincomeawayteam |   .0553914   .0172474     3.21   0.001     .0215871    .0891957
               ldistance |    .000479   .0213545     0.02   0.982     -.041375     .042333
            temperaturec |   .0056009   .0021681     2.58   0.010     .0013516    .0098502
                    rain |  -.0021513   .0302659    -0.07   0.943    -.0614714    .0571688
lhometeamform_percentage |   .2753246   .1892311     1.45   0.146    -.0955616    .6462109
lawayteamform_percentage |  -.0137948   .1517884    -0.09   0.928    -.3112947     .283705
    loutcome_uncertainty |   .0012677   .0828438     0.02   0.988    -.1611032    .1636385
             group_stage |   .0949326   .0871884     1.09   0.276    -.0759535    .2658188
                  last16 |   .2280715   .0901399     2.53   0.011     .0514005    .4047425
                 quarter |   .3305028   .1142854     2.89   0.004     .1065076     .554498
                    semi |          0  (omitted)
             samecountry |          0  (omitted)
  competitiveintensityko |  -.0030727   .0219043    -0.14   0.888    -.0460043    .0398589
  competitiveintensitygs |  -.1269862    .103319    -1.23   0.219    -.3294878    .0755154
                  bd_w_1 |   .1797629   .0611872     2.94   0.003     .0598382    .2996875
                         |
            hometeamcode |
                      4  |  -.2717682   .2245225    -1.21   0.226    -.7118242    .1682877
                      5  |  -1.078868   .2248752    -4.80   0.000    -1.519615   -.6381209
                      6  |  -.6010351   .2205156    -2.73   0.006    -1.033238   -.1688324
                     13  |  -.7615443   .2256052    -3.38   0.001    -1.203722   -.3193661
                     14  |   .1836328   .2489281     0.74   0.461    -.3042573    .6715228
                     17  |   .3681382   .2294319     1.60   0.109    -.0815401    .8178166
                     21  |  -.6973828   .2236708    -3.12   0.002     -1.13577   -.2589961
                     22  |   .1317403   .2560552     0.51   0.607    -.3701187    .6335993
                     23  |   .3222489   .2199719     1.46   0.143     -.108888    .7533859
                     24  |  -.4948928   .2313556    -2.14   0.032    -.9483415    -.041444
                     26  |  -.6223593   .2199801    -2.83   0.005    -1.053512   -.1912062
                     27  |  -.0853033    .250293    -0.34   0.733    -.5758686    .4052621
                     28  |   .7881351   .2433748     3.24   0.001     .3111293    1.265141
                     29  |  -.8287896    .282619    -2.93   0.003    -1.382713   -.2748665
                     31  |  -.4582664    .224309    -2.04   0.041    -.8979039    -.018629
                     32  |   .7283473   .2545457     2.86   0.004     .2294469    1.227248
                     33  |  -.5297395   .2338417    -2.27   0.023    -.9880609   -.0714181
                     34  |   .2728551   .2157573     1.26   0.206    -.1500214    .6957317
                     36  |   .2058072   .3017559     0.68   0.495    -.3856235     .797238
                     37  |  -.0955787   .2636845    -0.36   0.717    -.6123908    .4212334
                     38  |  -.6970995    .231357    -3.01   0.003    -1.150551   -.2436481
                     39  |  -.0777953    .225029    -0.35   0.730    -.5188441    .3632535
                     40  |  -.0139366   .2286655    -0.06   0.951    -.4621127    .4342396
                     42  |   .3879931   .2753143     1.41   0.159     -.151613    .9275992
                     43  |  -.0327066    .229505    -0.14   0.887    -.4825282     .417115
                     44  |   .8660977    .215775     4.01   0.000     .4431866    1.289009
                     45  |   .3451701   .2550756     1.35   0.176    -.1547688     .845109
                     46  |   .5061591   .2175807     2.33   0.020     .0797088    .9326094
                     47  |  -1.197397    .218997    -5.47   0.000    -1.626623   -.7681705
                     50  |  -.8559519   .2286924    -3.74   0.000    -1.304181    -.407723
                     51  |  -.1377782   .2252791    -0.61   0.541     -.579317    .3037607
                     52  |  -.6962173   .2235454    -3.11   0.002    -1.134358   -.2580765
                     56  |  -.5100078   .2221064    -2.30   0.022    -.9453283   -.0746873
                     57  |  -.3293292   .2728262    -1.21   0.227    -.8640587    .2054002
                     58  |  -.3105436   .2177944    -1.43   0.154    -.7374127    .1163255
                     60  |  -.7147406   .2219009    -3.22   0.001    -1.149658   -.2798228
                     63  |   -.822568   .2176311    -3.78   0.000    -1.249117   -.3960189
                     66  |   .1606996   .2170161     0.74   0.459     -.264644    .5860432
                     67  |   .8521183   .2786001     3.06   0.002     .3060721    1.398165
                     68  |  -.6496056   .2261019    -2.87   0.004    -1.092757   -.2064541
                     69  |   .0367796   .2169293     0.17   0.865     -.388394    .4619531
                     72  |  -.2230699   .5786978    -0.39   0.700    -1.357297    .9111569
                     73  |   .4833168   .2472588     1.95   0.051    -.0013016    .9679352
                     75  |   .2823145   .2356652     1.20   0.231    -.1795808    .7442098
                     76  |  -.2740936   .2172389    -1.26   0.207    -.6998739    .1516868
                     77  |   1.643153   .2592635     6.34   0.000     1.135005      2.1513
                     78  |   .0778148   .2192112     0.35   0.723    -.3518312    .5074609
                     83  |   1.443594   .2556019     5.65   0.000      .942623    1.944564
                     84  |   .5937437    .225854     2.63   0.009      .151078    1.036409
                     85  |  -.6123832   .2272327    -2.69   0.007    -1.057751   -.1670153
                     86  |   .2493088    .216011     1.15   0.248    -.1740649    .6726825
                     87  |  -.1432941   .2297251    -0.62   0.533     -.593547    .3069588
                     90  |    .233505   .2340475     1.00   0.318    -.2252198    .6922297
                     91  |  -.4567262   .2255124    -2.03   0.043    -.8987223   -.0147301
                     96  |  -.9481023   .2218689    -4.27   0.000    -1.382957   -.5132473
                         |
                  season |
                      2  |   .0220612   .0724857     0.30   0.761    -.1200081    .1641305
                      3  |   .2362839   .0789676     2.99   0.003     .0815103    .3910575
                      4  |   .0571413   .0778264     0.73   0.463    -.0953957    .2096783
                      5  |  -.0406331   .0821346    -0.49   0.621    -.2016141    .1203478
                      6  |  -.0457425   .0701492    -0.65   0.514    -.1832325    .0917475
                      7  |   .0110867   .0797498     0.14   0.889      -.14522    .1673933
                      8  |  -.0408469   .0787172    -0.52   0.604    -.1951299     .113436
                      9  |   .0063571   .0689049     0.09   0.926     -.128694    .1414083
                     10  |   .1459664   .1008346     1.45   0.148    -.0516659    .3435986
                         |
                   _cons |   3.779581   .7567243     4.99   0.000     2.296428    5.262733
-------------------------+----------------------------------------------------------------
       var(e.lattendance)|   .0609907   .0070371                      .0486465    .0764671
------------------------------------------------------------------------------------------

. 
. metobit lattendance lincomehometeam lincomeawayteam ldistance temperaturec rain lhometeamform_percentage lawayteamform_percentage lo
> utcome_uncertainty group_stage last16 quarter semi   samecountry   competitiveintensityko competitiveintensitygs   bd_3_1 i.hometeam
> code i.season, ul(lcapacity95) vce(robust)
note: semi omitted because of collinearity.
note: samecountry omitted because of collinearity.

Refining starting values:

Grid node 0:   log likelihood = -5.9301379

Fitting full model:

Iteration 0:   log pseudolikelihood = -5.9301379  
Iteration 1:   log pseudolikelihood = -5.9301379  

Tobit regression                                Number of obs     =        488
                                                   Uncensored     =        488
Limits: Lower = -inf                               Left-censored  =          0
        Upper = lcapacity95                        Right-censored =          0

                                                Wald chi2(78)     =   43331.29
Log pseudolikelihood = -5.9301379               Prob > chi2       =     0.0000
------------------------------------------------------------------------------------------
                         |               Robust
             lattendance | Coefficient  std. err.      z    P>|z|     [95% conf. interval]
-------------------------+----------------------------------------------------------------
         lincomehometeam |   .5488866   .0557421     9.85   0.000     .4396341    .6581391
         lincomeawayteam |   .0550758   .0171007     3.22   0.001     .0215591    .0885925
               ldistance |  -.0052074   .0209697    -0.25   0.804    -.0463073    .0358925
            temperaturec |   .0059512   .0021378     2.78   0.005     .0017613    .0101412
                    rain |   .0010136   .0303808     0.03   0.973    -.0585317    .0605589
lhometeamform_percentage |   .2985666   .1881434     1.59   0.113    -.0701876    .6673208
lawayteamform_percentage |  -.0554066   .1478975    -0.37   0.708    -.3452805    .2344672
    loutcome_uncertainty |  -.0448699   .0812931    -0.55   0.581    -.2042015    .1144617
             group_stage |   .1163649   .0861639     1.35   0.177    -.0525133    .2852431
                  last16 |   .2569709   .0887215     2.90   0.004       .08308    .4308617
                 quarter |   .3140979   .1083723     2.90   0.004      .101692    .5265037
                    semi |          0  (omitted)
             samecountry |          0  (omitted)
  competitiveintensityko |   -.008818   .0194197    -0.45   0.650    -.0468799    .0292439
  competitiveintensitygs |  -.1467214   .0996068    -1.47   0.141    -.3419471    .0485043
                  bd_3_1 |   .1235222   .0249395     4.95   0.000     .0746418    .1724027
                         |
            hometeamcode |
                      4  |  -.2706742   .2220641    -1.22   0.223    -.7059118    .1645634
                      5  |  -1.072927   .2230382    -4.81   0.000    -1.510074   -.6357806
                      6  |  -.6009932   .2183357    -2.75   0.006    -1.028923   -.1730631
                     13  |   -.759103   .2244145    -3.38   0.001    -1.198947   -.3192586
                     14  |   .1780308   .2483251     0.72   0.473    -.3086775    .6647391
                     17  |   .3825776     .22622     1.69   0.091    -.0608054    .8259606
                     21  |  -.6947682   .2233157    -3.11   0.002    -1.132459   -.2570776
                     22  |   .1979101   .2411529     0.82   0.412     -.274741    .6705611
                     23  |   .3028482   .2181235     1.39   0.165    -.1246659    .7303624
                     24  |  -.4931193   .2299584    -2.14   0.032    -.9438293   -.0424092
                     26  |  -.6464553   .2157293    -3.00   0.003    -1.069277   -.2236337
                     27  |  -.0666318   .2494696    -0.27   0.789    -.5555833    .4223196
                     28  |   .7500855   .2418855     3.10   0.002     .2759986    1.224172
                     29  |  -.8412054   .2776282    -3.03   0.002    -1.385347   -.2970641
                     31  |  -.4569432   .2221524    -2.06   0.040    -.8923539   -.0215324
                     32  |   .7156581   .2543719     2.81   0.005     .2170984    1.214218
                     33  |  -.5587412   .2311871    -2.42   0.016     -1.01186   -.1056229
                     34  |   .2770972   .2141029     1.29   0.196    -.1425367    .6967311
                     36  |   .2170933   .3026474     0.72   0.473    -.3760847    .8102714
                     37  |  -.1006955   .2632589    -0.38   0.702    -.6166734    .4152824
                     38  |  -.6950351   .2289659    -3.04   0.002      -1.1438   -.2462701
                     39  |  -.0667299   .2237595    -0.30   0.766    -.5052905    .3718308
                     40  |  -.0036436   .2264666    -0.02   0.987      -.44751    .4402228
                     42  |   .3988759    .273305     1.46   0.144    -.1367921     .934544
                     43  |  -.0138263   .2286766    -0.06   0.952    -.4620242    .4343717
                     44  |   .8322714   .2123534     3.92   0.000     .4160664    1.248476
                     45  |   .3110728    .250115     1.24   0.214    -.1791436    .8012892
                     46  |    .502544   .2155438     2.33   0.020      .080086    .9250021
                     47  |  -1.196846   .2172375    -5.51   0.000    -1.622623   -.7710679
                     50  |  -.8552303   .2278817    -3.75   0.000     -1.30187   -.4085904
                     51  |  -.1333119   .2238028    -0.60   0.551    -.5719572    .3053335
                     52  |  -.6849954   .2221218    -3.08   0.002    -1.120346   -.2496446
                     56  |  -.5174909   .2195885    -2.36   0.018    -.9478765   -.0871054
                     57  |   -.323494   .2709363    -1.19   0.232    -.8545194    .2075315
                     58  |  -.2928374    .216653    -1.35   0.176    -.7174695    .1317947
                     60  |  -.6873867   .2193067    -3.13   0.002     -1.11722   -.2575536
                     63  |  -.8094947   .2164189    -3.74   0.000    -1.233668   -.3853215
                     66  |   .1618379   .2150594     0.75   0.452    -.2596708    .5833466
                     67  |   .8371815   .2739273     3.06   0.002     .3002939    1.374069
                     68  |  -.6238511   .2241957    -2.78   0.005    -1.063267   -.1844357
                     69  |   .0328868   .2154081     0.15   0.879    -.3893054     .455079
                     72  |  -.2035178   .5803139    -0.35   0.726    -1.340912    .9338765
                     73  |   .4435137   .2328854     1.90   0.057    -.0129334    .8999608
                     75  |   .2824535   .2334665     1.21   0.226    -.1751324    .7400394
                     76  |  -.2965839   .2152368    -1.38   0.168    -.7184404    .1252725
                     77  |   1.656059    .257772     6.42   0.000     1.150836    2.161283
                     78  |   .1104441   .2193259     0.50   0.615    -.3194268     .540315
                     83  |   1.442306   .2543074     5.67   0.000     .9438725    1.940739
                     84  |   .5838138   .2228111     2.62   0.009     .1471121    1.020515
                     85  |  -.6103699   .2258137    -2.70   0.007    -1.052957   -.1677831
                     86  |   .2568036   .2145507     1.20   0.231    -.1637079    .6773152
                     87  |  -.1488007   .2290668    -0.65   0.516    -.5977634     .300162
                     90  |    .228767   .2324578     0.98   0.325    -.2268419    .6843759
                     91  |  -.4696151   .2233839    -2.10   0.036    -.9074395   -.0317907
                     96  |  -.9485333   .2202042    -4.31   0.000    -1.380126    -.516941
                         |
                  season |
                      2  |   .0205065   .0736136     0.28   0.781    -.1237736    .1647865
                      3  |   .2272341   .0807381     2.81   0.005     .0689902    .3854779
                      4  |   .0463318   .0799885     0.58   0.562    -.1104427    .2031064
                      5  |  -.0491685   .0842053    -0.58   0.559    -.2142078    .1158708
                      6  |  -.0581607   .0721213    -0.81   0.420    -.1995159    .0831945
                      7  |   .0037971   .0823676     0.05   0.963    -.1576404    .1652346
                      8  |  -.0406146    .079734    -0.51   0.610    -.1968903    .1156612
                      9  |   .0017366   .0700417     0.02   0.980    -.1355426    .1390159
                     10  |    .151102   .1023367     1.48   0.140    -.0494742    .3516783
                         |
                   _cons |   3.860904   .7477124     5.16   0.000     2.395415    5.326394
-------------------------+----------------------------------------------------------------
       var(e.lattendance)|   .0599903   .0069916                      .0477395    .0753848
------------------------------------------------------------------------------------------

. 
. metobit lattendance lincomehometeam lincomeawayteam ldistance temperaturec rain lhometeamform_percentage lawayteamform_percentage lo
> utcome_uncertainty group_stage last16 quarter semi   samecountry   competitiveintensityko competitiveintensitygs   bd_10_1 i.hometea
> mcode i.season, ul(lcapacity95) vce(robust)
note: semi omitted because of collinearity.
note: samecountry omitted because of collinearity.

Refining starting values:

Grid node 0:   log likelihood = -4.6841353

Fitting full model:

Iteration 0:   log pseudolikelihood = -4.6841353  
Iteration 1:   log pseudolikelihood = -4.6841353  (backed up)

Tobit regression                                Number of obs     =        488
                                                   Uncensored     =        488
Limits: Lower = -inf                               Left-censored  =          0
        Upper = lcapacity95                        Right-censored =          0

                                                Wald chi2(78)     =   43921.12
Log pseudolikelihood = -4.6841353               Prob > chi2       =     0.0000
------------------------------------------------------------------------------------------
                         |               Robust
             lattendance | Coefficient  std. err.      z    P>|z|     [95% conf. interval]
-------------------------+----------------------------------------------------------------
         lincomehometeam |    .531538   .0593898     8.95   0.000     .4151361    .6479398
         lincomeawayteam |   .0490612   .0170598     2.88   0.004     .0156246    .0824979
               ldistance |  -.0077096   .0207149    -0.37   0.710      -.04831    .0328908
            temperaturec |   .0057108   .0021344     2.68   0.007     .0015276    .0098941
                    rain |   .0036475    .030155     0.12   0.904    -.0554553    .0627502
lhometeamform_percentage |    .303706   .1910111     1.59   0.112    -.0706688    .6780808
lawayteamform_percentage |   -.104964   .1510989    -0.69   0.487    -.4011123    .1911844
    loutcome_uncertainty |  -.0694876   .0787243    -0.88   0.377    -.2237844    .0848093
             group_stage |   .1899749   .0902903     2.10   0.035     .0130092    .3669405
                  last16 |   .3173752   .0944812     3.36   0.001     .1321954    .5025549
                 quarter |   .3145934   .1092451     2.88   0.004     .1004771    .5287098
                    semi |          0  (omitted)
             samecountry |          0  (omitted)
  competitiveintensityko |   .0037861   .0214826     0.18   0.860    -.0383189    .0458912
  competitiveintensitygs |  -.1421875   .1022268    -1.39   0.164    -.3425483    .0581733
                 bd_10_1 |   .0690573   .0156312     4.42   0.000     .0384208    .0996939
                         |
            hometeamcode |
                      4  |  -.2769269   .2219547    -1.25   0.212      -.71195    .1580962
                      5  |  -1.084112    .222648    -4.87   0.000    -1.520494   -.6477298
                      6  |  -.6072384   .2174006    -2.79   0.005    -1.033336    -.181141
                     13  |  -.7597133   .2228661    -3.41   0.001    -1.196523   -.3229037
                     14  |   .1436381   .2488992     0.58   0.564    -.3441954    .6314717
                     17  |   .3614104   .2246133     1.61   0.108    -.0788235    .8016443
                     21  |  -.7083213   .2186799    -3.24   0.001    -1.136926   -.2797165
                     22  |   .1527032   .2424112     0.63   0.529     -.322414    .6278205
                     23  |   .2993444    .216794     1.38   0.167     -.125564    .7242527
                     24  |  -.5251919    .230423    -2.28   0.023    -.9768127   -.0735711
                     26  |  -.6360767   .2159378    -2.95   0.003    -1.059307   -.2128463
                     27  |  -.0929661   .2462146    -0.38   0.706    -.5755378    .3896056
                     28  |   .7254887   .2417831     3.00   0.003     .2516026    1.199375
                     29  |  -.8493258   .2771892    -3.06   0.002    -1.392607   -.3060449
                     31  |  -.4471286   .2215798    -2.02   0.044     -.881417   -.0128402
                     32  |   .6794619     .25398     2.68   0.007     .1816702    1.177254
                     33  |  -.5415262   .2304001    -2.35   0.019    -.9931021   -.0899503
                     34  |   .2699776   .2125696     1.27   0.204    -.1466512    .6866065
                     36  |   .2080731    .300354     0.69   0.488      -.38061    .7967562
                     37  |  -.1347146   .2629242    -0.51   0.608    -.6500365    .3806073
                     38  |  -.7197165   .2300905    -3.13   0.002    -1.170686   -.2687474
                     39  |  -.0867571   .2224418    -0.39   0.697    -.5227351    .3492208
                     40  |   .0010446   .2242923     0.00   0.996    -.4385602    .4406495
                     42  |   .3702565   .2724445     1.36   0.174    -.1637249    .9042378
                     43  |   -.013035   .2279259    -0.06   0.954    -.4597614    .4336915
                     44  |   .8560886   .2152121     3.98   0.000     .4342806    1.277897
                     45  |   .2585355    .248546     1.04   0.298    -.2286057    .7456767
                     46  |   .4863526   .2140393     2.27   0.023     .0668432     .905862
                     47  |  -1.193547    .215688    -5.53   0.000    -1.616288   -.7708065
                     50  |  -.8470975   .2264374    -3.74   0.000    -1.290907   -.4032883
                     51  |  -.1321337   .2216076    -0.60   0.551    -.5664767    .3022092
                     52  |  -.6957355   .2192002    -3.17   0.002     -1.12536   -.2661109
                     56  |  -.5400082   .2183458    -2.47   0.013    -.9679581   -.1120583
                     57  |  -.3160715   .2698666    -1.17   0.242    -.8450004    .2128574
                     58  |  -.2862057   .2157725    -1.33   0.185    -.7091121    .1367006
                     60  |  -.7194526   .2173693    -3.31   0.001    -1.145489   -.2934165
                     63  |  -.8168203   .2147427    -3.80   0.000    -1.237708   -.3959323
                     66  |   .1605216   .2135492     0.75   0.452    -.2580271    .5790704
                     67  |   .8076237   .2734719     2.95   0.003     .2716286    1.343619
                     68  |  -.6473469   .2209709    -2.93   0.003    -1.080442   -.2142519
                     69  |   .0161102   .2136273     0.08   0.940    -.4025917    .4348121
                     72  |  -.2393996   .5647687    -0.42   0.672    -1.346326    .8675266
                     73  |   .4332882   .2310003     1.88   0.061     -.019464    .8860404
                     75  |   .2594748   .2327022     1.12   0.265    -.1966131    .7155628
                     76  |  -.3201274    .214043    -1.50   0.135     -.739644    .0993893
                     77  |   1.605565   .2562662     6.27   0.000     1.103292    2.107837
                     78  |   .0968833   .2176896     0.45   0.656    -.3297805     .523547
                     83  |   1.386647   .2566737     5.40   0.000     .8835759    1.889718
                     84  |   .5818307    .222053     2.62   0.009     .1466148    1.017047
                     85  |  -.6316163   .2248014    -2.81   0.005    -1.072219   -.1910135
                     86  |   .2444998   .2125568     1.15   0.250    -.1721039    .6611034
                     87  |  -.1560213   .2273567    -0.69   0.493    -.6016322    .2895896
                     90  |   .1803797   .2325627     0.78   0.438    -.2754349    .6361943
                     91  |  -.4978578   .2233541    -2.23   0.026    -.9356239   -.0600918
                     96  |  -.9738364   .2189826    -4.45   0.000    -1.403035   -.5446384
                         |
                  season |
                      2  |   .0179737   .0740929     0.24   0.808    -.1272456    .1631931
                      3  |   .2152552   .0807009     2.67   0.008     .0570844     .373426
                      4  |   .0510707   .0811778     0.63   0.529    -.1080349    .2101763
                      5  |  -.0447857   .0846535    -0.53   0.597    -.2107036    .1211322
                      6  |  -.0580241   .0729185    -0.80   0.426    -.2009418    .0848936
                      7  |   .0020803    .084126     0.02   0.980    -.1628037    .1669643
                      8  |   -.044377   .0813061    -0.55   0.585     -.203734    .1149799
                      9  |   .0007704   .0712723     0.01   0.991    -.1389208    .1404617
                     10  |   .1529995   .1027624     1.49   0.137    -.0484111    .3544102
                         |
                   _cons |   4.100988   .7720518     5.31   0.000     2.587794    5.614181
-------------------------+----------------------------------------------------------------
       var(e.lattendance)|   .0596847    .006847                      .0476666    .0747329
------------------------------------------------------------------------------------------

. 
end of do-file

. clear

. log close
      name:  <unnamed>
       log:  C:\Users\franc\OneDrive - Leeds Beckett University\Documents\Francesco organised\Research\Champions League\Attendance\Wri
> tten sections\PLOS ONE\PLOS ONE Resubmission\re-submission 95 cut-off.log
  log type:  text
 closed on:   5 Sep 2022, 14:28:42
--------------------------------------------------------------------------------------------------------------------------------------
